# Supplementary material for: Bis(μ-pyridine-2,5-dicarboxyl­ato)-κ3 N,O 2:O 5;κ3 O 5:N,O 2-bis­[aqua­(2,2′-bipyridine-κ2 N,N′)cobalt(II)] dihydrate
Source: Acta Crystallogr Sect E Struct Rep Online. 2011 Jan 29;67(Pt 2):m278–9. doi: 10.1107/S1600536811003059 (PMC3051640; doi:10.1107/S1600536811003059)
Supplement: Supplementary file 1 [file e-67-0m278-sup1.cif]

##############################################################################
###                                                                        ###
###        Electronic paper (Acta Crystallographica Section E)             ###
###                                                                        ###
##############################################################################
#                                                                            #
# This CIF contains the data in a paper accepted for publication in Acta     #
# Crystallographica Section E. It conforms to the requirements of Notes      #
# for Authors for Section E, and has been peer reviewed under the auspices   #
# of the IUCr Commission on Journals.                                        #
#                                                                            #
# Full details of the Crystallographic Information File format               #
# are given in the paper "The Crystallographic Information File (CIF):       #
# a New Standard Archive File for Crystallography" by S. R. Hall, F. H.      #
# Allen and I. D. Brown [Acta Cryst. (1991), A47, 655-685].                  #
#                                                                            #
# The current version of the core CIF dictionary is obtainable from          #
# ftp://ftp.iucr.org/pub/cif_core.dic. The current version number is 2.4.    #
#                                                                            #
# Software is freely available for graphical display of the structure(s) in  #
# this CIF.  For information consult the CIF home page http://www.iucr.org/  #
# cif/home.html                                                              #
#                                                                            #
# This file may be used for bona fide research purposes within the           #
# scientific community so long as proper attribution is given to the journal # 
# article from which it was obtained.                                        #
#                                                                            #
##############################################################################
                                             
data_global
_audit_creation_method     'PLATON <TABLE ACC> option'
_journal_date_recd_electronic     2011-01-16
_journal_date_accepted     2011-01-24
_journal_name_full     'Acta Crystallographica, Section E'
_journal_year     2011
_journal_volume     67
_journal_issue      2
_journal_page_first     m278
_journal_page_last     m279
_journal_paper_category     QM
_journal_coeditor_code     XU5145
_publ_contact_author_name     'Shie Fu Lush'
_publ_contact_author_address
;
Department of Genernal Eduction Center
Yuanpei University
HsinChu 30015
Taiwan
;
_publ_contact_author_email     'lush@mail.ypu.edu.tw'
_publ_contact_author_fax     '8863 610 2327'
_publ_contact_author_phone     '8863 538 1183 ext 8183'
_publ_section_title
;\
Bis(\m-pyridine-2,5-dicarboxylato)-\k^3^<i>N</i>,<i>O</i>^2^:<i>O</i>^5^;\
\k^3^<i>O</i>^5^:<i>N</i>,<i>O</i>^2^-bis[aqua(2,2'-bipyridine-\
\k^2^<i>N</i>,<i>N</i>')cobalt(II)] dihydrate
;
loop_
    _publ_author_name
    _publ_author_address
    'Lush, Shie Fu'
;
Department of Genernal Eduction Center
Yuanpei University
HsinChu 30015
Taiwan
;
data_I
_chemical_name_systematic
;
Bis(\m-pyridine-2,5-dicarboxylato)-\
\k^3^<i>N</i>,<i>O</i>^2^:<i>O</i>^5^;\k^3^<i>O</i>^5^:<i>N</i>,<i>O</i>^2^-
bis[aqua(2,2'-bipyridine-\k^2^<i>N</i>,<i>N</i>')cobalt(II)] dihydrate
;
_chemical_name_common     ?
_chemical_formula_moiety     'C34 H26 Co2 N6 O10, 2(H2 O)'
_chemical_formula_sum     'C34 H30 Co2 N6 O12'
_chemical_formula_iupac     '[Co2 (C7 H3 N O4)2 (C10 H8 N2)2 (H2 O)2], 2H2 O'
_chemical_formula_weight     832.50
_chemical_melting_point     ?
_symmetry_cell_setting     triclinic
_symmetry_space_group_name_H-M     'P -1'
_symmetry_space_group_name_Hall     '-P 1'
loop_
    _symmetry_equiv_pos_as_xyz
    'x, y, z'
    '-x, -y, -z'
_cell_length_a     7.2731(11)
_cell_length_b     9.7123(15)
_cell_length_c     12.2887(19)
_cell_angle_alpha     98.447(3)
_cell_angle_beta     103.283(3)
_cell_angle_gamma     91.564(3)
_cell_volume     834.0(2)
_cell_formula_units_Z     1
_cell_measurement_reflns_used     2565
_cell_measurement_theta_min     2.5
_cell_measurement_theta_max     25.0
_cell_measurement_temperature     294(2)
_exptl_crystal_description     'columnar'
_exptl_crystal_colour     'orange'
_exptl_crystal_size_max     0.30
_exptl_crystal_size_mid     0.20
_exptl_crystal_size_min     0.20
_exptl_crystal_density_diffrn     1.658
_exptl_crystal_density_meas     ?
_exptl_crystal_density_method     'not measured'
_exptl_crystal_F_000     426
_exptl_absorpt_coefficient_mu     1.072
_exptl_absorpt_correction_type     multi-scan
_exptl_absorpt_process_details     '(SADABS; Bruker, 2001)'
_exptl_absorpt_correction_T_min     0.928
_exptl_absorpt_correction_T_max     0.971
_exptl_special_details
;
;
_diffrn_ambient_temperature     294(2)
_diffrn_radiation_type     MoK\a
_diffrn_radiation_wavelength     0.71073
_diffrn_radiation_source     'fine-focus sealed tube'
_diffrn_radiation_monochromator     graphite
_diffrn_measurement_device_type     'Bruker SMART CCD area-detector'
_diffrn_measurement_method     '\f and \w'
_diffrn_detector_area_resol_mean     9
_diffrn_reflns_number     4799
_diffrn_reflns_av_R_equivalents     0.0311
_diffrn_reflns_av_sigmaI/netI     0.0407
_diffrn_reflns_theta_min     1.72
_diffrn_reflns_theta_max     25.03
_diffrn_reflns_theta_full     25.03
_diffrn_measured_fraction_theta_max     0.980
_diffrn_measured_fraction_theta_full     0.980
_diffrn_reflns_limit_h_min     -8
_diffrn_reflns_limit_h_max     8
_diffrn_reflns_limit_k_min     -11
_diffrn_reflns_limit_k_max     11
_diffrn_reflns_limit_l_min     -14
_diffrn_reflns_limit_l_max     14
_diffrn_standards_number     0
_diffrn_standards_interval_count     ?
_diffrn_standards_interval_time     ?
_diffrn_standards_decay_%     ?
_refine_special_details
;
Refinement of <i>F</i>^2^ against ALL reflections. The weighted <i>R</i>-factor
<i>wR</i> and goodness of fit <i>S</i> are based on <i>F</i>^2^, conventional
<i>R</i>-factors <i>R</i> are based on <i>F</i>, with <i>F</i> set to zero for
negative <i>F</i>^2^. The threshold expression of <i>F</i>^2^ >
\s(<i>F</i>^2^) is used only for calculating <i>R</i>-factors(gt) <i>etc</i>.
and is not relevant to the choice of reflections for refinement.
<i>R</i>-factors based on <i>F</i>^2^ are statistically about twice as large
as those based on <i>F</i>, and <i>R</i>- factors based on ALL data will be
even larger.
;
_reflns_number_total     2903
_reflns_number_gt     2557
_reflns_threshold_expression     I>2\s(I)
_refine_ls_structure_factor_coef     Fsqd
_refine_ls_matrix_type     full
_refine_ls_R_factor_all     0.0650
_refine_ls_R_factor_gt     0.0560
_refine_ls_wR_factor_gt     0.1405
_refine_ls_wR_factor_ref     0.1453
_refine_ls_goodness_of_fit_ref     1.135
_refine_ls_restrained_S_all     1.135
_refine_ls_number_reflns     2903
_refine_ls_number_parameters     244
_refine_ls_number_restraints     0
_refine_ls_hydrogen_treatment     constr
_refine_ls_weighting_scheme     calc
_refine_ls_weighting_details
         'calc w=1/[\s^2^(Fo^2^)+(0.0875P)^2^+0.4350P] where P=(Fo^2^+2Fc^2^)/3'
_atom_sites_solution_hydrogens     geom
_atom_sites_solution_primary     direct
_atom_sites_solution_secondary     difmap
_refine_ls_shift/su_max     0.000
_refine_ls_shift/su_mean     0.000
_refine_diff_density_max     1.576
_refine_diff_density_min     -0.372
_refine_ls_extinction_method     none
_refine_ls_extinction_coef     ?
loop_
    _atom_type_symbol
    _atom_type_description
    _atom_type_scat_dispersion_real
    _atom_type_scat_dispersion_imag
    _atom_type_scat_source
    O O 0.0106 0.0060 'International Tables Vol C Tables 4.2.6.8 and 6.1.1.4'
    N N 0.0061 0.0033 'International Tables Vol C Tables 4.2.6.8 and 6.1.1.4'
    Co Co 0.3494 0.9721 'International Tables Vol C Tables 4.2.6.8 and 6.1.1.4'
    H H 0.0000 0.0000 'International Tables Vol C Tables 4.2.6.8 and 6.1.1.4'
    C C 0.0033 0.0016 'International Tables Vol C Tables 4.2.6.8 and 6.1.1.4'
_computing_data_collection     'SMART (Bruker, 2007)'
_computing_cell_refinement     'SAINT (Bruker, 2007)'
_computing_data_reduction     'SAINT (Bruker, 2007)'
_computing_structure_solution     'SHELXS97 (Sheldrick, 2008)'
_computing_structure_refinement     'SHELXL97 (Sheldrick, 2008)'
_computing_molecular_graphics     'ORTEP-3 for windows (Farrugia, 1997)'
_computing_publication_material     'PLATON (Spek, 2009)'
loop_
    _atom_site_type_symbol
    _atom_site_label
    _atom_site_fract_x
    _atom_site_fract_y
    _atom_site_fract_z
    _atom_site_U_iso_or_equiv
    _atom_site_adp_type
    _atom_site_calc_flag
    _atom_site_refinement_flags
    _atom_site_occupancy
    _atom_site_disorder_assembly
    _atom_site_disorder_group
    Co Co1 0.66185(7) 0.76879(5) 0.74280(4) 0.0247(2) Uani d . 1 . .
    O O1 0.3772(4) 0.7870(3) 0.7328(2) 0.0354(7) Uani d . 1 . .
    H H1A 0.2956 0.7189 0.7125 0.042 Uiso d R 1 . .
    H H1B 0.3279 0.8561 0.6992 0.042 Uiso d R 1 . .
    O O2 0.9431(4) 0.7317(3) 0.7591(2) 0.0364(7) Uani d . 1 . .
    O O3 1.1448(4) 0.5714(3) 0.7242(3) 0.0435(8) Uani d . 1 . .
    O O4 0.2217(4) 0.2111(3) 0.5635(3) 0.0432(8) Uani d . 1 . .
    O O5 0.3331(4) 0.1622(3) 0.4098(2) 0.0381(7) Uani d . 1 . .
    O O6 0.1195(5) 0.9586(4) 0.6300(3) 0.0535(9) Uani d . 1 . .
    H H6A 0.0183 0.9165 0.5883 0.064 Uiso d R 1 . .
    H H6B 0.1367 1.0315 0.6048 0.064 Uiso d R 1 . .
    N N1 0.7131(5) 0.9779(3) 0.8284(3) 0.0295(7) Uani d . 1 . .
    N N2 0.6948(5) 0.7464(3) 0.9180(3) 0.0305(8) Uani d . 1 . .
    N N3 0.6456(4) 0.5456(3) 0.6717(3) 0.0254(7) Uani d . 1 . .
    C C1 0.7223(7) 1.0907(5) 0.7791(4) 0.0396(10) Uani d . 1 . .
    H H1C 0.7019 1.0789 0.7007 0.047 Uiso calc R 1 . .
    C C2 0.7609(7) 1.2242(5) 0.8393(4) 0.0466(12) Uani d . 1 . .
    H H2A 0.7656 1.3007 0.8024 0.056 Uiso calc R 1 . .
    C C3 0.7921(7) 1.2406(5) 0.9552(4) 0.0464(12) Uani d . 1 . .
    H H3A 0.8213 1.3288 0.9982 0.056 Uiso calc R 1 . .
    C C4 0.7800(6) 1.1259(5) 1.0069(4) 0.0378(10) Uani d . 1 . .
    H H4A 0.7985 1.1362 1.0852 0.045 Uiso calc R 1 . .
    C C5 0.7403(5) 0.9954(4) 0.9422(3) 0.0282(9) Uani d . 1 . .
    C C6 0.7270(5) 0.8659(4) 0.9919(3) 0.0289(9) Uani d . 1 . .
    C C7 0.7501(7) 0.8667(5) 1.1072(4) 0.0415(11) Uani d . 1 . .
    H H7A 0.7716 0.9507 1.1569 0.050 Uiso calc R 1 . .
    C C8 0.7409(7) 0.7430(6) 1.1474(4) 0.0481(12) Uani d . 1 . .
    H H8A 0.7565 0.7422 1.2245 0.058 Uiso calc R 1 . .
    C C9 0.7083(7) 0.6200(5) 1.0724(4) 0.0465(12) Uani d . 1 . .
    H H9A 0.7011 0.5346 1.0974 0.056 Uiso calc R 1 . .
    C C10 0.6866(7) 0.6277(5) 0.9595(4) 0.0391(10) Uani d . 1 . .
    H H10A 0.6648 0.5446 0.9087 0.047 Uiso calc R 1 . .
    C C11 0.8176(5) 0.5074(4) 0.6603(3) 0.0262(8) Uani d . 1 . .
    C C12 0.8460(6) 0.3818(4) 0.5996(4) 0.0325(9) Uani d . 1 . .
    H H12A 0.9669 0.3591 0.5935 0.039 Uiso calc R 1 . .
    C C13 0.6905(6) 0.2898(4) 0.5480(3) 0.0310(9) Uani d . 1 . .
    H H13A 0.7052 0.2058 0.5047 0.037 Uiso calc R 1 . .
    C C14 0.5124(5) 0.3253(4) 0.5620(3) 0.0247(8) Uani d . 1 . .
    C C15 0.4972(5) 0.4536(4) 0.6248(3) 0.0248(8) Uani d . 1 . .
    H H15A 0.3785 0.4771 0.6349 0.030 Uiso calc R 1 . .
    C C16 0.9822(5) 0.6112(4) 0.7197(3) 0.0286(9) Uani d . 1 . .
    C C17 0.3412(6) 0.2256(4) 0.5075(3) 0.0275(9) Uani d . 1 . .
loop_
    _atom_site_aniso_label
    _atom_site_aniso_U_11
    _atom_site_aniso_U_22
    _atom_site_aniso_U_33
    _atom_site_aniso_U_12
    _atom_site_aniso_U_13
    _atom_site_aniso_U_23
    Co1 0.0275(3) 0.0238(3) 0.0205(3) -0.0027(2) 0.0054(2) -0.0029(2)
    O1 0.0326(15) 0.0318(16) 0.0404(18) -0.0027(12) 0.0074(13) 0.0042(13)
    O2 0.0257(14) 0.0385(17) 0.0376(17) -0.0053(12) 0.0046(13) -0.0119(14)
    O3 0.0263(15) 0.0384(17) 0.062(2) 0.0004(13) 0.0085(15) 0.0009(15)
    O4 0.0427(18) 0.0408(18) 0.047(2) -0.0095(14) 0.0219(16) -0.0048(15)
    O5 0.0526(19) 0.0330(16) 0.0231(15) -0.0100(14) 0.0044(13) -0.0042(12)
    O6 0.053(2) 0.0413(19) 0.059(2) -0.0054(15) -0.0058(17) 0.0152(17)
    N1 0.0346(18) 0.0271(18) 0.0251(18) 0.0008(14) 0.0071(15) -0.0010(14)
    N2 0.0353(18) 0.0274(18) 0.0269(18) 0.0000(14) 0.0065(15) -0.0002(14)
    N3 0.0274(16) 0.0267(17) 0.0220(17) 0.0018(13) 0.0066(13) 0.0023(13)
    C1 0.055(3) 0.034(2) 0.029(2) 0.000(2) 0.009(2) 0.0027(18)
    C2 0.066(3) 0.026(2) 0.048(3) 0.003(2) 0.014(2) 0.004(2)
    C3 0.057(3) 0.030(2) 0.043(3) -0.001(2) 0.005(2) -0.010(2)
    C4 0.045(3) 0.037(2) 0.028(2) 0.0016(19) 0.006(2) -0.0040(18)
    C5 0.0266(19) 0.029(2) 0.025(2) 0.0013(16) 0.0038(17) -0.0039(16)
    C6 0.030(2) 0.032(2) 0.022(2) 0.0037(16) 0.0038(17) -0.0002(16)
    C7 0.055(3) 0.044(3) 0.022(2) 0.005(2) 0.008(2) -0.0024(19)
    C8 0.058(3) 0.062(3) 0.027(2) 0.008(2) 0.010(2) 0.013(2)
    C9 0.060(3) 0.044(3) 0.040(3) 0.007(2) 0.014(2) 0.017(2)
    C10 0.051(3) 0.035(2) 0.031(2) 0.001(2) 0.010(2) 0.0042(19)
    C11 0.0253(19) 0.029(2) 0.025(2) -0.0011(16) 0.0063(16) 0.0057(16)
    C12 0.029(2) 0.033(2) 0.035(2) 0.0046(17) 0.0110(18) 0.0000(18)
    C13 0.034(2) 0.031(2) 0.027(2) 0.0032(17) 0.0090(18) -0.0020(17)
    C14 0.032(2) 0.0254(19) 0.0160(18) 0.0002(16) 0.0051(16) 0.0036(15)
    C15 0.0251(19) 0.028(2) 0.0206(19) -0.0007(15) 0.0057(16) 0.0023(15)
    C16 0.027(2) 0.035(2) 0.022(2) -0.0029(17) 0.0051(16) 0.0033(17)
    C17 0.032(2) 0.0219(19) 0.027(2) -0.0009(16) 0.0059(17) 0.0020(16)
_geom_special_details
;
All e.s.d.'s (except the e.s.d. in the dihedral angle between two l.s. planes)
are estimated using the full covariance matrix. The cell e.s.d.'s are taken
into account individually in the estimation of e.s.d.'s in distances, angles
and torsion angles; correlations between e.s.d.'s in cell parameters are only
used when they are defined by crystal symmetry. An approximate (isotropic)
treatment of cell e.s.d.'s is used for estimating e.s.d.'s involving l.s.
planes.
;
loop_
    _geom_bond_atom_site_label_1
    _geom_bond_atom_site_label_2
    _geom_bond_site_symmetry_2
    _geom_bond_distance
    _geom_bond_publ_flag
    Co1 O1 . 2.059(3) y
    Co1 O2 . 2.056(3) y
    Co1 O5 2_666 2.089(3) y
    Co1 N1 . 2.126(3) y
    Co1 N2 . 2.155(3) y
    Co1 N3 . 2.204(3) y
    O1 H1A . 0.8446 ?
    O1 H1B . 0.8808 ?
    O2 C16 . 1.265(5) ?
    O3 C16 . 1.246(5) ?
    O4 C17 . 1.243(5) ?
    O5 C17 . 1.255(5) ?
    O5 Co1 2_666 2.089(3) ?
    O6 H6A . 0.8484 ?
    O6 H6B . 0.8317 ?
    N1 C1 . 1.334(5) ?
    N1 C5 . 1.351(5) ?
    N2 C10 . 1.333(6) ?
    N2 C6 . 1.343(5) ?
    N3 C15 . 1.344(5) ?
    N3 C11 . 1.347(5) ?
    C1 C2 . 1.382(6) ?
    C1 H1C . 0.9300 ?
    C2 C3 . 1.374(7) ?
    C2 H2A . 0.9300 ?
    C3 C4 . 1.371(7) ?
    C3 H3A . 0.9300 ?
    C4 C5 . 1.379(6) ?
    C4 H4A . 0.9300 ?
    C5 C6 . 1.487(6) ?
    C6 C7 . 1.387(6) ?
    C7 C8 . 1.370(7) ?
    C7 H7A . 0.9300 ?
    C8 C9 . 1.375(7) ?
    C8 H8A . 0.9300 ?
    C9 C10 . 1.374(6) ?
    C9 H9A . 0.9300 ?
    C10 H10A . 0.9300 ?
    C11 C12 . 1.380(6) ?
    C11 C16 . 1.516(5) ?
    C12 C13 . 1.388(6) ?
    C12 H12A . 0.9300 ?
    C13 C14 . 1.391(5) ?
    C13 H13A . 0.9300 ?
    C14 C15 . 1.388(5) ?
    C14 C17 . 1.515(5) ?
    C15 H15A . 0.9300 ?
loop_
    _geom_angle_atom_site_label_1
    _geom_angle_atom_site_label_2
    _geom_angle_atom_site_label_3
    _geom_angle_site_symmetry_1
    _geom_angle_site_symmetry_3
    _geom_angle
    _geom_angle_publ_flag
    O2 Co1 O1 . . 174.08(12) ?
    O2 Co1 O5 . 2_666 87.58(13) ?
    O1 Co1 O5 . 2_666 96.94(12) ?
    O2 Co1 N1 . . 95.03(12) ?
    O1 Co1 N1 . . 88.82(12) ?
    O5 Co1 N1 2_666 . 89.97(12) ?
    O2 Co1 N2 . . 88.54(13) ?
    O1 Co1 N2 . . 87.96(12) ?
    O5 Co1 N2 2_666 . 165.79(12) ?
    N1 Co1 N2 . . 76.76(13) ?
    O2 Co1 N3 . . 78.33(11) ?
    O1 Co1 N3 . . 97.44(12) ?
    O5 Co1 N3 2_666 . 94.61(12) ?
    N1 Co1 N3 . . 171.73(12) ?
    N2 Co1 N3 . . 97.98(12) ?
    Co1 O1 H1A . . 123.8 ?
    Co1 O1 H1B . . 115.0 ?
    H1A O1 H1B . . 106.9 ?
    C16 O2 Co1 . . 117.4(2) ?
    C17 O5 Co1 . 2_666 132.6(3) ?
    H6A O6 H6B . . 107.3 ?
    C1 N1 C5 . . 118.4(4) ?
    C1 N1 Co1 . . 125.5(3) ?
    C5 N1 Co1 . . 116.1(3) ?
    C10 N2 C6 . . 117.5(4) ?
    C10 N2 Co1 . . 126.9(3) ?
    C6 N2 Co1 . . 115.6(3) ?
    C15 N3 C11 . . 117.5(3) ?
    C15 N3 Co1 . . 131.7(3) ?
    C11 N3 Co1 . . 109.8(2) ?
    N1 C1 C2 . . 123.0(4) ?
    N1 C1 H1C . . 118.5 ?
    C2 C1 H1C . . 118.5 ?
    C3 C2 C1 . . 118.1(4) ?
    C3 C2 H2A . . 120.9 ?
    C1 C2 H2A . . 120.9 ?
    C4 C3 C2 . . 119.5(4) ?
    C4 C3 H3A . . 120.2 ?
    C2 C3 H3A . . 120.2 ?
    C3 C4 C5 . . 119.6(4) ?
    C3 C4 H4A . . 120.2 ?
    C5 C4 H4A . . 120.2 ?
    N1 C5 C4 . . 121.3(4) ?
    N1 C5 C6 . . 115.8(3) ?
    C4 C5 C6 . . 122.9(4) ?
    N2 C6 C7 . . 121.6(4) ?
    N2 C6 C5 . . 115.7(3) ?
    C7 C6 C5 . . 122.7(4) ?
    C8 C7 C6 . . 119.5(4) ?
    C8 C7 H7A . . 120.2 ?
    C6 C7 H7A . . 120.2 ?
    C7 C8 C9 . . 119.3(4) ?
    C7 C8 H8A . . 120.3 ?
    C9 C8 H8A . . 120.3 ?
    C10 C9 C8 . . 117.8(4) ?
    C10 C9 H9A . . 121.1 ?
    C8 C9 H9A . . 121.1 ?
    N2 C10 C9 . . 124.2(4) ?
    N2 C10 H10A . . 117.9 ?
    C9 C10 H10A . . 117.9 ?
    N3 C11 C12 . . 123.1(4) ?
    N3 C11 C16 . . 115.7(3) ?
    C12 C11 C16 . . 121.2(3) ?
    C11 C12 C13 . . 118.8(4) ?
    C11 C12 H12A . . 120.6 ?
    C13 C12 H12A . . 120.6 ?
    C12 C13 C14 . . 119.1(4) ?
    C12 C13 H13A . . 120.5 ?
    C14 C13 H13A . . 120.5 ?
    C15 C14 C13 . . 118.3(4) ?
    C15 C14 C17 . . 121.9(3) ?
    C13 C14 C17 . . 119.9(3) ?
    N3 C15 C14 . . 123.2(3) ?
    N3 C15 H15A . . 118.4 ?
    C14 C15 H15A . . 118.4 ?
    O3 C16 O2 . . 125.4(4) ?
    O3 C16 C11 . . 117.3(4) ?
    O2 C16 C11 . . 117.3(3) ?
    O4 C17 O5 . . 125.1(4) ?
    O4 C17 C14 . . 117.8(3) ?
    O5 C17 C14 . . 117.1(3) ?
loop_
    _geom_hbond_atom_site_label_D
    _geom_hbond_atom_site_label_H
    _geom_hbond_atom_site_label_A
    _geom_hbond_site_symmetry_A
    _geom_hbond_distance_DH
    _geom_hbond_distance_HA
    _geom_hbond_distance_DA
    _geom_hbond_angle_DHA
    O1 H1A O3 1_455 0.84 1.82 2.629(4) 159
    O1 H1B O6 . 0.88 1.94 2.755(5) 154
    O6 H6A O4 2_566 0.85 2.40 3.232(5) 166
    O6 H6B O4 1_565 0.83 2.01 2.829(5) 170
    C4 H4A O2 2_777 0.93 2.52 3.202(5) 131
    C7 H7A O6 2_677 0.93 2.57 3.332(6) 140
    C8 H8A O4 2_667 0.93 2.55 3.461(6) 169
    C9 H9A O3 2_767 0.93 2.59 3.330(6) 137
    C12 H12A O4 1_655 0.93 2.44 3.317(5) 158
    C15 H15A O3 1_455 0.93 2.36 3.249(5) 160
    C2 H2A Cg 1_565 0.93 2.72 3.547(5) 150
