# Supplementary material for: Bis(μ-pyridine-2,5-dicarboxyl­ato)-κ3 N,O 2:O 5;κ3 O 5:N,O 2-bis­[aqua­(2,2′-bipyridine-κ2 N,N′)cobalt(II)] dihydrate
Source: Acta Crystallogr Sect E Struct Rep Online. 2011 Jan 29;67(Pt 2):m278–9. doi: 10.1107/S1600536811003059 (PMC3051640; doi:10.1107/S1600536811003059)
Supplement: Supplementary file 2 [file e-67-0m278-Isup2.hkl]

#
# h,k,l, Fc-squared, Fo-squared, sigma(Fo-squared) and status flag
#
data_I
_shelx_title ' sp28m in P-1'
_shelx_refln_list_code          4
_shelx_F_calc_maximum      133.56
_exptl_crystal_F_000       426.00
_reflns_d_resolution_high  0.8398
 
loop_
 _symmetry_equiv_pos_as_xyz
 'x, y, z'
 '-x, -y, -z'
 
_cell_length_a     7.2731
_cell_length_b     9.7123
_cell_length_c    12.2887
_cell_angle_alpha  98.447
_cell_angle_beta  103.283
_cell_angle_gamma  91.564
 
_shelx_F_squared_multiplier     1.000
 
loop_
 _refln_index_h
 _refln_index_k
 _refln_index_l
 _refln_F_squared_calc
 _refln_F_squared_meas
 _refln_F_squared_sigma
 _refln_observed_status
   1   0   0     1495.73     1581.08    102.13 o
   2   0   0    16615.21    16282.12    328.86 o
   3   0   0     3994.37     3936.67     77.93 o
   4   0   0        1.23        7.73      4.25 o
   5   0   0      633.47      647.31     13.95 o
   6   0   0      856.58      867.42     17.86 o
   7   0   0      113.98      104.24      8.35 o
   8   0   0        0.97        5.69      7.94 o
  -8   1   0       95.47       98.69      9.75 o
  -7   1   0      263.78      276.39     11.68 o
  -6   1   0      189.54      179.94      9.15 o
  -5   1   0      327.24      304.90      9.83 o
  -4   1   0     4263.92     4230.62    146.91 o
  -3   1   0       72.77       73.30      4.70 o
  -2   1   0    11409.84    10985.04     53.40 o
  -1   1   0     4423.15     4370.54     75.12 o
   0   1   0       42.29       69.74      1.91 o
   1   1   0     4084.02     3959.50     60.18 o
   2   1   0      298.05      285.64      6.28 o
   3   1   0      671.92      712.22     15.05 o
   4   1   0     1952.86     1862.90     88.81 o
   5   1   0       48.78       48.07      6.11 o
   6   1   0      468.36      431.78     17.91 o
   7   1   0      198.66      200.89     10.52 o
   8   1   0      148.71      174.36     11.18 o
  -8   2   0       53.41       71.45      9.24 o
  -7   2   0      410.07      419.85     13.85 o
  -6   2   0      409.21      425.91     14.78 o
  -5   2   0       37.22       43.24      5.28 o
  -4   2   0       16.79       12.60      3.94 o
  -3   2   0     4055.28     4039.99     28.98 o
  -2   2   0     1594.84     1513.19     14.05 o
  -1   2   0     2406.84     2376.89     23.95 o
   0   2   0     6488.19     7451.48     37.79 o
   1   2   0      624.50      884.77     13.92 o
   2   2   0     1014.26      959.69     28.90 o
   3   2   0     2919.92     2818.20    100.61 o
   4   2   0      110.46      103.82      9.11 o
   5   2   0      181.33      163.37      8.32 o
   6   2   0       59.77       69.96      7.22 o
   7   2   0      230.57      213.45     11.01 o
   8   2   0       82.44       79.09      9.66 o
  -8   3   0       59.45       74.22      9.42 o
  -7   3   0        7.07       11.23      9.94 o
  -6   3   0       37.88       36.81      6.82 o
  -5   3   0       81.86       72.68      5.91 o
  -4   3   0       37.10       28.58      4.39 o
  -3   3   0      538.33      511.19     11.52 o
  -2   3   0      379.10      349.33      7.12 o
  -1   3   0      175.28      152.64      4.70 o
   0   3   0      850.32     1012.18     11.35 o
   1   3   0     4524.03     4070.84     38.58 o
   2   3   0      946.85     1049.03     19.25 o
   3   3   0        2.18        6.65      4.89 o
   4   3   0     1005.93      934.48     16.20 o
   5   3   0     1030.78     1002.33     18.47 o
   6   3   0       88.04       96.67      7.86 o
   7   3   0      557.47      547.41     16.69 o
  -8   4   0       24.55       41.82      9.50 o
  -7   4   0      502.77      498.13     15.23 o
  -6   4   0      116.86      135.95     17.18 o
  -5   4   0       10.95       19.23      4.99 o
  -4   4   0     1116.49     1054.59     16.12 o
  -3   4   0     1111.50     1103.72     52.32 o
  -2   4   0       15.11       21.55      5.65 o
  -1   4   0     2875.71     2616.40     65.94 o
   0   4   0     3975.85     4814.10     32.08 o
   2   4   0     2668.20     2515.73     33.67 o
   3   4   0      569.40      527.87     16.34 o
   4   4   0        0.56        7.25      6.42 o
   5   4   0      295.77      303.02     15.31 o
   6   4   0      127.23      117.58     11.29 o
   7   4   0       51.82       48.89     11.13 o
  -7   5   0      115.17      106.37      8.99 o
  -6   5   0      271.04      272.24     22.48 o
  -5   5   0      142.39      141.55      7.93 o
  -4   5   0        8.86       18.49      5.15 o
  -3   5   0      606.66      613.92     11.79 o
  -2   5   0     2197.74     1980.69     21.67 o
  -1   5   0      139.87      137.14      5.73 o
   0   5   0     1688.96     1967.44     20.70 o
   1   5   0      705.66      656.40     17.05 o
   2   5   0      102.36       95.75      8.14 o
   3   5   0      320.49      260.55     13.07 o
   4   5   0     1004.71      862.10     23.93 o
   5   5   0      120.27      103.75     10.31 o
   6   5   0        5.51       16.00      8.57 o
   7   5   0      171.80      173.19     15.02 o
  -7   6   0      200.88      204.34     25.60 o
  -6   6   0      156.87      150.21     18.06 o
  -5   6   0       12.33       17.78      5.02 o
  -4   6   0      655.25      584.48     19.23 o
  -3   6   0     1082.68     1052.96     13.39 o
  -2   6   0       63.83       65.96      5.77 o
  -1   6   0      239.14      200.85     12.00 o
   0   6   0     1201.90     1432.60     19.07 o
   1   6   0      222.90      209.60     11.34 o
   2   6   0      870.79      767.97     21.12 o
   3   6   0       70.41       62.06      8.87 o
   4   6   0        2.67        8.11      6.63 o
   5   6   0      106.84      110.54     11.15 o
   6   6   0       70.16       75.45     11.11 o
  -6   7   0       77.22       76.82     12.86 o
  -5   7   0        1.25        6.57      6.35 o
  -4   7   0       26.60       29.49      6.48 o
  -3   7   0      343.18      306.18     10.62 o
  -2   7   0      347.47      337.70     15.52 o
  -1   7   0        0.83        0.96      7.29 o
   0   7   0      261.64      277.17      9.62 o
   1   7   0      468.07      504.67     17.99 o
   2   7   0       14.83       21.07      7.70 o
   3   7   0       19.18       18.67      8.25 o
   4   7   0      861.93      702.89     24.23 o
   5   7   0      106.33      105.69     11.98 o
   6   7   0      161.10      145.37     13.76 o
  -6   8   0        0.46        4.65      8.49 o
  -5   8   0      305.94      313.84     20.93 o
  -4   8   0        1.20        2.45      7.53 o
  -3   8   0      115.10      112.94     11.68 o
  -2   8   0      200.26      159.23     13.71 o
  -1   8   0       77.50       93.01     10.29 o
   0   8   0      795.60      929.71     18.02 o
   1   8   0       96.41      102.95     10.40 o
   2   8   0      865.39      806.90     25.01 o
   3   8   0      470.95      436.56     19.63 o
   4   8   0       70.66       61.60     10.51 o
   5   8   0      364.76      340.42     19.41 o
  -5   9   0       44.01       57.59      8.59 o
  -4   9   0      172.96      175.11     14.90 o
  -3   9   0       18.58       24.62      9.42 o
  -2   9   0      779.72      724.49     24.98 o
  -1   9   0       11.93       25.28      9.05 o
   0   9   0      465.92      471.39     14.08 o
   1   9   0     1597.58     1595.44     36.41 o
   2   9   0       43.50       48.21      9.60 o
   3   9   0      134.17      109.88     12.71 o
   4   9   0      317.30      255.43     17.46 o
  -4  10   0      178.33      189.74     16.34 o
  -3  10   0       63.07       68.94     13.78 o
  -2  10   0      164.57      145.79     13.78 o
  -1  10   0      171.71      186.81     14.63 o
   0  10   0       72.66       67.89      7.84 o
   1  10   0        6.35       10.15      8.82 o
   2  10   0      203.13      205.56     15.68 o
   3  10   0        1.84        6.56     10.79 o
  -2  11   0      177.17      171.20     15.86 o
  -1  11   0        3.49       16.27     10.63 o
   0  11   0      201.89      226.31     11.83 o
   1  11   0       49.31       44.62     11.06 o
  -2 -11   1      180.31      190.45     16.16 o
  -1 -11   1       76.13       70.70     12.21 o
   0 -11   1        0.54       22.58      7.19 o
   1 -11   1       74.07       97.74     12.87 o
   2 -11   1       31.84       54.15     13.21 o
  -3 -10   1       29.67       29.46     11.18 o
  -2 -10   1       42.60       30.99     10.33 o
  -1 -10   1       86.04       96.92     11.61 o
   0 -10   1      134.62      169.33      9.70 o
   1 -10   1      152.11      141.47     13.26 o
   2 -10   1      153.76      161.44     14.31 o
   3 -10   1      235.26      219.64     16.57 o
   4 -10   1       44.52       50.17     12.32 o
  -4  -9   1       10.49       17.71      9.69 o
  -3  -9   1      121.34      130.17     13.14 o
  -2  -9   1      762.36      743.26     25.35 o
  -1  -9   1       65.68       58.20      9.46 o
   0  -9   1      219.96      274.31     10.83 o
   2  -9   1        3.20       10.95      9.71 o
   3  -9   1       86.26       89.91      8.59 o
   4  -9   1       43.43       56.46      8.53 o
   5  -9   1       43.58       56.33      8.61 o
  -5  -8   1      266.16      266.31     17.28 o
  -4  -8   1      897.72      797.52     26.86 o
  -3  -8   1       11.81       15.25      8.98 o
  -2  -8   1       83.16       83.93     10.26 o
  -1  -8   1      127.36      118.95     10.58 o
   0  -8   1      336.01      457.49     12.45 o
   1  -8   1       38.80       43.91      8.43 o
   2  -8   1       36.75       21.76      6.22 o
   3  -8   1      450.14      439.78     19.65 o
   4  -8   1      490.32      481.63     14.28 o
   5  -8   1        1.09        4.06      7.27 o
   6  -8   1      154.93      162.46     11.17 o
  -6  -7   1      184.54      214.91     15.98 o
  -5  -7   1      230.71      230.31     15.34 o
  -4  -7   1       71.81       88.25     10.10 o
  -3  -7   1      230.22      193.86     13.14 o
  -2  -7   1      386.29      366.20     15.84 o
  -1  -7   1        1.42        5.30      6.79 o
   0  -7   1        8.43       29.42      4.75 o
   1  -7   1      445.24      418.50     16.00 o
   2  -7   1      211.22      222.66      8.81 o
   3  -7   1      335.09      342.79     10.94 o
   4  -7   1       19.08       23.27      6.48 o
   5  -7   1        3.66        8.78      9.78 o
   6  -7   1      145.45      176.39     15.77 o
  -7  -6   1       54.47       55.38     11.93 o
  -6  -6   1       10.51        9.92      8.80 o
  -5  -6   1       23.97       26.65      8.18 o
  -4  -6   1      627.56      576.51     20.48 o
  -3  -6   1      114.21      115.07     10.33 o
  -2  -6   1      189.25      177.81     11.02 o
  -1  -6   1      609.44      552.38     16.78 o
   0  -6   1      212.34      235.50      7.90 o
   1  -6   1        0.53        3.20      4.54 o
   2  -6   1      267.08      258.59     12.55 o
   3  -6   1      958.82      857.73     21.87 o
   4  -6   1      107.72      118.05      7.66 o
   5  -6   1      285.47      283.85     16.89 o
   6  -6   1       67.00       68.66      7.74 o
   7  -6   1       30.76       31.98     10.99 o
  -7  -5   1        6.00        3.47      9.90 o
  -6  -5   1      247.68      275.02     16.07 o
  -5  -5   1      350.60      343.82     16.71 o
  -4  -5   1      117.74      101.67      9.87 o
  -3  -5   1      253.66      189.65     10.67 o
  -2  -5   1      655.80      612.83     17.10 o
   0  -5   1     1815.16     2262.95     21.72 o
   1  -5   1      529.35      495.69     30.37 o
   2  -5   1      167.53      148.39      9.28 o
   3  -5   1     1336.70     1306.52     86.69 o
   4  -5   1      704.40      648.63     38.07 o
   5  -5   1      113.08      121.09      7.90 o
   6  -5   1      126.64      119.63      9.13 o
   7  -5   1       62.95       74.47      8.51 o
  -7  -4   1      215.69      216.78     15.77 o
  -6  -4   1      151.90      152.16     12.43 o
  -5  -4   1      117.40      109.24     10.38 o
  -4  -4   1     1420.91     1252.37     27.20 o
  -3  -4   1      754.06      703.19     18.42 o
  -2  -4   1       45.48       63.43      6.65 o
  -1  -4   1     1288.05     1231.41     20.62 o
   0  -4   1     2088.70     2894.55     99.56 o
   1  -4   1      195.89      206.43      8.66 o
   2  -4   1     1283.00     1190.56     20.78 o
   3  -4   1      521.81      501.93     25.59 o
   4  -4   1       12.27       28.21      4.82 o
   5  -4   1      109.37       96.94      6.76 o
   6  -4   1      252.13      230.56      9.99 o
   7  -4   1        2.57       10.53      6.69 o
  -8  -3   1      139.27      148.73     14.99 o
  -7  -3   1       46.97       56.21     10.40 o
  -6  -3   1      131.60      126.22     11.73 o
  -5  -3   1      792.41      746.60     22.08 o
  -4  -3   1      117.40      115.71      9.21 o
  -3  -3   1      416.05      328.85     11.95 o
  -2  -3   1      248.66      293.13      9.92 o
  -1  -3   1      109.62      102.06      5.67 o
   0  -3   1      281.48      315.66      6.06 o
   1  -3   1     2781.12     2485.30     26.33 o
   2  -3   1       50.20       60.69      5.39 o
   3  -3   1      666.06      654.60     11.90 o
   4  -3   1      130.85       99.13      5.98 o
   5  -3   1       17.09       24.51      5.28 o
   6  -3   1       64.18       86.38      7.35 o
   7  -3   1      161.36      162.13      9.82 o
   8  -3   1        7.29       39.11      9.16 o
  -8  -2   1       48.49       55.66     11.29 o
  -7  -2   1      188.18      186.31     20.62 o
  -6  -2   1       41.48       59.43      6.49 o
  -5  -2   1       16.73       20.16      5.52 o
  -4  -2   1     1086.77      980.36     15.76 o
  -3  -2   1        3.94       12.21      6.81 o
  -2  -2   1      117.29      137.21      6.47 o
  -1  -2   1     1425.47     1533.93     18.45 o
   0  -2   1        0.92       -1.53      1.68 o
   1  -2   1     2851.50     3065.18     27.31 o
   2  -2   1        9.89       14.14      3.06 o
   3  -2   1     2206.47     2057.25     32.36 o
   4  -2   1      359.94      377.06      9.66 o
   5  -2   1      485.44      434.33     11.47 o
   6  -2   1       19.13       10.08      5.53 o
   7  -2   1        3.00        7.80      6.26 o
   8  -2   1       78.75       93.90     10.03 o
  -8  -1   1       53.22       53.03     10.99 o
  -7  -1   1      178.56      181.16     10.20 o
  -6  -1   1      897.45      864.23     38.17 o
  -5  -1   1       51.02       63.40      6.07 o
  -4  -1   1     1053.05     1027.69      9.56 o
  -3  -1   1     1061.87     1043.80     36.20 o
  -2  -1   1       16.85       27.76     11.11 o
  -1  -1   1      518.74      477.34     44.45 o
   0  -1   1     9772.56    11327.07     73.36 o
   1  -1   1      536.45      555.42      5.71 o
   2  -1   1       19.58       22.42      1.90 o
   3  -1   1     3772.68     3820.95     66.12 o
   4  -1   1      246.33      261.70     18.18 o
   5  -1   1       13.33       15.57      5.06 o
   6  -1   1      252.99      256.03     11.10 o
   7  -1   1       83.79       89.60      8.32 o
   8  -1   1       20.64       25.03      8.57 o
  -8   0   1      111.47      124.65      9.98 o
  -7   0   1      981.65      947.08     20.24 o
  -6   0   1      175.37      183.63      9.22 o
  -5   0   1      241.11      225.79      8.86 o
  -4   0   1     5982.30     5909.68     87.00 o
  -3   0   1       38.78       48.12      4.16 o
  -2   0   1    12551.77    12706.39    269.72 o
  -1   0   1     5799.00     5564.87    131.79 o
   0   0   1        1.84        9.49      0.57 o
   1   0   1     3264.19     3199.28     19.29 o
   2   0   1        5.74       11.05      2.81 o
   3   0   1      357.82      386.60     13.55 o
   4   0   1      294.46      251.58      8.03 o
   5   0   1      170.06      165.32      8.01 o
   6   0   1      609.68      603.91     15.10 o
   7   0   1      172.07      177.27     10.01 o
   8   0   1       58.26       62.34      8.93 o
  -8   1   1      364.96      330.42     13.88 o
  -7   1   1      114.54      135.20      9.05 o
  -6   1   1     2593.99     2454.15     60.32 o
  -5   1   1      214.97      219.21     17.95 o
  -4   1   1     6927.21     6550.28    184.47 o
  -3   1   1     8918.37     8927.61     54.17 o
  -2   1   1     2263.49     2232.63     30.64 o
  -1   1   1      377.02      357.64      5.17 o
   0   1   1      715.07     1009.56     20.06 o
   1   1   1        9.94       11.22      2.27 o
   2   1   1        2.85        9.75      3.78 o
   3   1   1     3199.42     3076.51     31.59 o
   4   1   1     1008.00     1037.96     16.02 o
   5   1   1       21.02       26.74     10.95 o
   6   1   1        4.32        7.03      5.84 o
   7   1   1      119.63      111.28      8.74 o
   8   1   1        1.77       -5.59      8.12 o
  -8   2   1      208.59      207.97     11.75 o
  -7   2   1      263.37      275.94     11.60 o
  -6   2   1       20.89       23.54      5.71 o
  -5   2   1      864.38      816.09     15.16 o
  -4   2   1      222.22      201.36      7.99 o
  -3   2   1        0.44        5.92      3.31 o
  -2   2   1        4.35        4.16      1.76 o
  -1   2   1     2456.71     2410.01     22.89 o
   0   2   1        4.25       13.38      1.88 o
   1   2   1     3963.18     3784.00     63.05 o
   2   2   1      450.31      415.01      9.63 o
   3   2   1      569.68      598.60     13.53 o
   4   2   1     1772.99     1706.43     26.09 o
   5   2   1      394.65      396.23     11.81 o
   6   2   1       39.30       55.50      9.30 o
   7   2   1      513.09      513.36     15.88 o
   8   2   1      136.62      152.69     11.09 o
  -8   3   1        0.51        6.41      6.24 o
  -7   3   1      424.80      434.42     14.15 o
  -6   3   1      199.87      218.68      9.54 o
  -5   3   1        0.83       11.34      4.86 o
  -4   3   1      690.22      641.08     12.01 o
  -3   3   1     2539.60     2388.13     49.19 o
  -2   3   1        4.73       15.23      3.38 o
  -1   3   1      888.01      772.02     10.34 o
   0   3   1     1875.68     2249.80     62.10 o
   1   3   1     4031.49     4041.88     51.08 o
   2   3   1     1311.91     1296.58     62.22 o
   3   3   1     3871.90     3663.96    131.32 o
   4   3   1       55.74       60.00      5.95 o
   5   3   1      560.94      578.33     14.45 o
   6   3   1      269.00      280.04     11.41 o
   7   3   1       72.86       73.37      8.31 o
  -8   4   1      114.61      117.77      8.49 o
  -7   4   1      214.63      206.75      8.89 o
  -6   4   1      244.76      212.15      9.44 o
  -5   4   1      177.33      150.59      7.82 o
  -4   4   1       90.07       77.61      4.76 o
  -3   4   1      137.12      122.83      9.17 o
  -2   4   1     1183.63     1064.97     14.36 o
  -1   4   1     2557.30     2364.14     30.45 o
   0   4   1      394.96      524.42      9.76 o
   1   4   1     5900.83     5904.62     54.49 o
   2   4   1      615.82      580.72     15.84 o
   3   4   1      690.54      603.99     17.67 o
   4   4   1     1762.75     1567.89     31.06 o
   5   4   1      216.17      192.41      9.39 o
   6   4   1       76.32       83.59     10.58 o
   7   4   1      161.81      166.72     14.70 o
  -7   5   1      109.27      110.36      9.22 o
  -6   5   1      262.56      281.68      9.07 o
  -5   5   1       16.80       13.83      5.95 o
  -4   5   1     2112.57     1944.50     64.38 o
  -3   5   1      567.91      566.78     11.62 o
  -2   5   1        3.81        2.08      4.27 o
   0   5   1     2377.27     2782.16     25.75 o
   2   5   1      695.15      603.17     17.51 o
   3   5   1      344.44      301.03     14.03 o
   4   5   1      117.54      117.12     10.22 o
   5   5   1       82.19       94.95     10.40 o
   6   5   1       67.94       62.13     10.42 o
   7   5   1       10.13        8.85     10.51 o
  -7   6   1        0.83        3.71      9.14 o
  -6   6   1      284.79      286.86     12.11 o
  -5   6   1       69.47       60.02      6.98 o
  -4   6   1      284.95      275.18     10.41 o
  -3   6   1      169.88      159.69     12.22 o
  -2   6   1      648.53      608.79     18.79 o
  -1   6   1       34.03       52.53      8.34 o
   0   6   1      818.82      933.71     15.68 o
   1   6   1     1180.76     1067.47     24.21 o
   2   6   1      346.47      334.11     14.54 o
   3   6   1      404.28      372.26     16.25 o
   4   6   1      486.05      419.60     18.13 o
   5   6   1       36.43       30.47      8.39 o
   6   6   1       30.53       39.38      9.92 o
  -7   7   1      188.62      200.45     12.27 o
  -6   7   1      101.26      124.34      9.74 o
  -5   7   1      208.94      211.94     10.72 o
  -4   7   1       27.95       34.79      6.40 o
  -3   7   1      229.54      231.18     14.13 o
  -2   7   1      122.38      109.62     10.88 o
  -1   7   1      488.76      504.42     18.45 o
   0   7   1      341.51      409.29     11.64 o
   1   7   1      257.37      256.39     13.30 o
   2   7   1       89.02       87.96      9.60 o
   3   7   1       15.82       14.49      7.18 o
   4   7   1      104.00      103.77     10.83 o
   5   7   1      166.83      158.20     14.74 o
   6   7   1        6.35       20.46     10.08 o
  -6   8   1       38.45       47.63      9.28 o
  -5   8   1      198.72      203.63     10.93 o
  -4   8   1       14.91       30.01      9.78 o
  -3   8   1      261.45      225.95     14.81 o
  -2   8   1      409.99      387.94     18.99 o
  -1   8   1      120.53      116.73     11.15 o
   0   8   1      748.49      880.41     17.97 o
   1   8   1     2632.05     2435.73     43.38 o
   2   8   1      278.17      252.14     15.06 o
   3   8   1      389.80      326.61     17.67 o
   4   8   1      151.42      146.01     13.46 o
   5   8   1        7.11       25.46     10.03 o
  -5   9   1       23.23       31.47     11.31 o
  -4   9   1      301.59      293.42     18.08 o
  -3   9   1      532.36      501.22     21.81 o
  -2   9   1      287.32      274.95     16.98 o
  -1   9   1      755.74      905.07     27.47 o
   0   9   1      120.18      154.84      9.21 o
   1   9   1       23.76       51.61      9.49 o
   2   9   1      245.66      269.33     16.32 o
   3   9   1       31.18       42.36     10.35 o
   4   9   1      116.09      105.19     13.33 o
  -4  10   1        6.48       11.82     12.62 o
  -3  10   1      122.45       98.10     14.29 o
  -2  10   1      561.66      514.32     22.88 o
  -1  10   1        5.36       20.05      9.97 o
   0  10   1      261.65      294.02     12.53 o
   1  10   1      231.78      231.52     16.00 o
   2  10   1        7.04        9.69     10.13 o
   3  10   1       78.02       66.06     12.64 o
  -2  11   1       14.93       29.67     10.99 o
  -1  11   1       17.32       26.88     11.09 o
   0  11   1       19.32       27.73      7.89 o
   1  11   1        1.91       11.52     10.81 o
  -2 -11   2       28.83       43.54     12.53 o
  -1 -11   2       71.02       75.06     12.55 o
   0 -11   2      107.93      154.79      9.94 o
   1 -11   2        4.25       27.68     10.24 o
   2 -11   2      132.08      108.16     14.74 o
  -4 -10   2       83.64       53.26     11.68 o
  -3 -10   2        0.16        2.72     10.54 o
  -2 -10   2      377.50      400.40     20.23 o
   0 -10   2        3.91       12.23      6.71 o
   1 -10   2      173.01      272.46     16.21 o
   2 -10   2      261.68      256.30     16.32 o
   3 -10   2       94.28       82.38     12.69 o
   4 -10   2       63.14       67.04     15.02 o
  -5  -9   2        0.11       15.41     10.45 o
  -4  -9   2      203.86      178.68     14.81 o
  -3  -9   2      375.75      376.69     19.27 o
  -2  -9   2      120.73      109.90     11.57 o
  -1  -9   2      989.30      905.94     26.54 o
   0  -9   2      237.82      238.72      9.89 o
   1  -9   2       63.81       76.25     10.45 o
   2  -9   2      117.39      106.54     11.15 o
   3  -9   2       82.61       84.85     13.05 o
   4  -9   2      227.62      220.84     17.78 o
   5  -9   2       39.27       60.20      8.79 o
  -5  -8   2      287.66      262.79     16.85 o
  -4  -8   2        6.15       12.73      8.16 o
  -3  -8   2       44.87       44.00      9.51 o
  -2  -8   2      190.32      204.10     13.07 o
  -1  -8   2       30.07       34.19      7.61 o
   0  -8   2        4.27       12.27      4.93 o
   1  -8   2      124.69      119.91     10.31 o
   2  -8   2      220.59      226.04     14.06 o
   3  -8   2        0.68       15.17      6.25 o
   4  -8   2        1.81        8.40      7.04 o
   5  -8   2       79.17      103.59     13.49 o
  -6  -7   2       50.24       47.43     10.42 o
  -5  -7   2        2.39        6.95      8.05 o
  -4  -7   2       13.66       20.55      7.50 o
  -3  -7   2      181.77      167.32     12.50 o
  -2  -7   2        9.57        6.51      6.99 o
  -1  -7   2     1323.20     1220.80     26.51 o
   0  -7   2      377.50      401.65     10.52 o
   1  -7   2       69.38       82.60      7.13 o
   2  -7   2      337.21      338.77     14.38 o
   3  -7   2      325.39      305.29     14.65 o
   4  -7   2      287.35      282.16     10.81 o
   5  -7   2       57.97       70.31      8.50 o
   6  -7   2      113.23      135.10     16.03 o
  -7  -6   2        6.44        6.58     10.13 o
  -6  -6   2        3.06        4.78      8.59 o
  -5  -6   2       66.41       60.73      9.26 o
  -4  -6   2        8.48       13.71      7.11 o
  -3  -6   2      406.54      344.62     15.06 o
  -2  -6   2      554.47      489.20     16.39 o
  -1  -6   2      160.14      166.70      9.94 o
   0  -6   2     1356.51     1693.09     38.96 o
   1  -6   2        2.18       38.26      7.93 o
   2  -6   2      115.18      133.15      9.49 o
   3  -6   2      414.96      364.08     14.61 o
   4  -6   2      253.71      256.64     15.75 o
   5  -6   2        1.90        5.71      8.37 o
   6  -6   2      133.19      148.33     10.22 o
   7  -6   2        4.82       13.74     11.89 o
  -7  -5   2       90.50      105.69     12.64 o
  -6  -5   2       48.87       54.61      9.83 o
  -5  -5   2       82.67       81.58      9.76 o
  -4  -5   2     1705.99     1528.67     31.45 o
  -3  -5   2      219.41      196.51     10.93 o
  -2  -5   2      763.73      781.32     19.06 o
  -1  -5   2     1967.87     1901.77     28.21 o
   0  -5   2      571.99      649.29     10.93 o
   1  -5   2     1797.04     1842.23     26.93 o
   2  -5   2      453.77      420.53     13.46 o
   3  -5   2       53.15       69.33      8.34 o
   4  -5   2        0.69        3.47      4.85 o
   5  -5   2        1.41        8.95      5.72 o
   6  -5   2      143.29      150.74      8.96 o
   7  -5   2        5.38       26.99      7.77 o
  -7  -4   2       23.44       29.14     10.33 o
  -6  -4   2      128.49      142.01     12.11 o
  -5  -4   2      373.23      381.52     16.62 o
  -4  -4   2       40.19       59.90     14.94 o
  -3  -4   2      252.06      215.20     10.49 o
  -2  -4   2      623.92      545.63     14.65 o
  -1  -4   2     1983.84     1971.17     26.08 o
   0  -4   2     1492.09     1781.41     16.50 o
   1  -4   2      789.30      846.05     15.73 o
   2  -4   2       66.45       65.28      6.24 o
   3  -4   2       34.32       36.66      3.55 o
   4  -4   2      228.85      210.02      8.17 o
   5  -4   2        6.30        8.05      4.96 o
   6  -4   2        0.75       22.41      6.33 o
   7  -4   2      181.69      194.76     10.73 o
  -8  -3   2       48.35       53.60     11.34 o
  -7  -3   2      261.28      251.89     16.25 o
  -6  -3   2      240.81      234.59     14.47 o
  -5  -3   2       39.70       30.86      7.93 o
  -4  -3   2      842.43      729.39     19.61 o
  -3  -3   2       18.92       30.37      3.37 o
  -2  -3   2      110.26       98.36      6.33 o
  -1  -3   2     2505.37     2478.49     26.90 o
   0  -3   2       48.69       44.92      2.83 o
   1  -3   2      182.89      201.90      7.06 o
   2  -3   2       53.06       47.47      3.49 o
   3  -3   2        1.37        2.95      2.66 o
   4  -3   2       88.44       88.52      6.01 o
   5  -3   2      114.34      105.27     10.81 o
   6  -3   2       19.60       19.38      5.82 o
   7  -3   2       23.15       29.11      7.28 o
  -8  -2   2       12.01        3.45      9.85 o
  -7  -2   2      128.94      128.35     12.21 o
  -6  -2   2      169.50      159.96     12.37 o
  -5  -2   2       30.02       45.67      7.34 o
  -4  -2   2       62.24       72.93      4.50 o
  -3  -2   2     2365.68     2384.70     15.61 o
  -2  -2   2      243.31      260.74      8.62 o
  -1  -2   2       74.74       64.53      4.32 o
   0  -2   2      432.02      573.67     13.27 o
   1  -2   2        1.99        2.24      1.98 o
   2  -2   2        1.40        5.88      2.27 o
   3  -2   2     1357.20     1401.83     17.96 o
   4  -2   2      481.80      447.84     10.55 o
   5  -2   2      136.63      128.92      9.28 o
   6  -2   2      189.31      203.81      9.57 o
   7  -2   2       69.38       66.16      7.86 o
   8  -2   2        0.00        0.22      7.80 o
  -8  -1   2       59.59       81.94     10.72 o
  -7  -1   2      321.98      342.38     12.68 o
  -6  -1   2       59.51       50.17      8.48 o
  -5  -1   2       42.50       47.32      6.50 o
  -4  -1   2      753.56      731.18     21.41 o
  -3  -1   2      189.28      200.95      6.70 o
  -2  -1   2      839.83      818.35      9.54 o
  -1  -1   2     4952.57     4700.98     25.98 o
   0  -1   2        5.02       17.71      1.17 o
   1  -1   2      590.91      589.63      6.29 o
   2  -1   2       92.13       82.16      4.60 o
   3  -1   2     1160.37     1110.20     30.14 o
   4  -1   2      271.83      259.42      8.51 o
   5  -1   2      291.62      259.11     13.58 o
   6  -1   2        5.31       -1.21      6.74 o
   7  -1   2      157.45      175.31     10.65 o
   8  -1   2       63.90       61.22      9.21 o
  -8   0   2        3.40        7.44      6.13 o
  -7   0   2        0.71        2.83      6.18 o
  -6   0   2      536.06      534.73     14.17 o
  -5   0   2       93.24       79.88      6.57 o
  -4   0   2     1437.77     1469.20     57.04 o
  -3   0   2     2021.79     2073.81     26.36 o
  -2   0   2       70.03      121.92     45.82 o
  -1   0   2       20.22       27.61      3.02 o
   0   0   2     1012.14     1370.47     33.76 o
   1   0   2       83.51       96.79      2.64 o
   2   0   2     1471.54     1487.23     37.96 o
   3   0   2     1209.58     1149.97     44.17 o
   4   0   2     1166.84     1114.06     40.63 o
   5   0   2       70.78       74.20      6.59 o
   6   0   2      124.97      137.66     13.63 o
   7   0   2      195.55      195.97     10.64 o
   8   0   2        0.78       10.47      7.96 o
  -8   1   2      411.16      380.36     11.91 o
  -7   1   2      275.41      265.86      9.32 o
  -6   1   2      271.00      260.04     10.39 o
  -5   1   2      615.45      586.07     14.83 o
  -4   1   2      425.36      489.76      7.16 o
  -3   1   2      290.73      324.17      7.43 o
  -2   1   2       30.10       37.31      2.18 o
  -1   1   2     3514.46     3331.48     63.51 o
   0   1   2     1152.20     1511.53     32.24 o
   1   1   2        2.64        2.31      2.43 o
   2   1   2     1052.72     1065.50     24.57 o
   3   1   2      180.16      200.09      4.96 o
   4   1   2      262.45      240.83      5.85 o
   5   1   2       15.49       12.47      9.20 o
   6   1   2       34.74       32.39      6.61 o
   7   1   2      189.43      210.93     10.87 o
  -8   2   2       38.20       46.12      6.65 o
  -7   2   2      345.42      340.57     10.42 o
  -6   2   2        1.97        8.68      4.51 o
  -5   2   2        0.15        4.09      3.74 o
  -4   2   2       14.44        7.26      3.01 o
  -3   2   2     1686.11     1588.00     22.54 o
  -2   2   2        5.03        8.29      2.06 o
  -1   2   2      280.73      268.21      8.11 o
   0   2   2     1889.31     2391.18     40.12 o
   1   2   2      634.04      604.45     11.25 o
   2   2   2      222.34      244.78      5.24 o
   3   2   2      722.41      655.18     19.47 o
   4   2   2      902.16      860.20     20.53 o
   5   2   2      378.58      414.04     12.25 o
   6   2   2      320.88      347.16     12.48 o
   7   2   2       53.06       67.82     14.21 o
  -8   3   2       46.47       50.94      7.00 o
  -7   3   2       98.17       91.43      6.72 o
  -6   3   2        9.96        5.94      4.45 o
  -5   3   2      705.72      656.49     24.44 o
  -4   3   2      280.44      247.55      6.53 o
  -3   3   2      243.65      227.21      4.67 o
  -2   3   2      484.53      448.27      7.25 o
  -1   3   2     2306.07     2339.38    183.23 o
   0   3   2      634.78      835.94      8.66 o
   1   3   2     5065.23     5094.93     81.00 o
   2   3   2      220.03      205.04      7.81 o
   3   3   2      237.65      255.09      6.48 o
   4   3   2     2487.36     2298.25     45.91 o
   5   3   2      112.58      116.39      8.08 o
   6   3   2      218.36      190.83     10.04 o
   7   3   2      107.09      129.51     14.78 o
  -8   4   2        9.42       22.79      8.00 o
  -7   4   2      125.51      148.62      9.82 o
  -6   4   2      296.24      301.79      9.08 o
  -5   4   2      104.36       95.61      5.47 o
  -4   4   2      889.92      789.48     11.31 o
  -3   4   2     3237.58     3232.52     50.21 o
  -2   4   2      250.51      253.78      5.93 o
  -1   4   2     2578.16     2715.38    240.20 o
   0   4   2     4008.09     5251.29    149.89 o
   1   4   2       80.63       63.59      7.27 o
   2   4   2     1007.36     1079.83     16.72 o
   3   4   2     1010.12      901.98     24.42 o
   4   4   2       48.03       50.40      5.96 o
   5   4   2       91.98       99.19      7.56 o
   6   4   2      153.00      163.97      9.79 o
   7   4   2       75.50       96.66      9.48 o
  -7   5   2       81.01       80.74     12.47 o
  -6   5   2      161.16      158.06      9.41 o
  -5   5   2      461.56      414.75     12.74 o
  -4   5   2      786.01      734.91     15.44 o
  -3   5   2     1074.62     1041.48     26.56 o
  -2   5   2      750.24      630.96     18.06 o
  -1   5   2      192.94      248.52     12.85 o
   0   5   2      170.89      182.32      5.21 o
   1   5   2      931.69      839.22     22.94 o
   2   5   2      868.35      765.66     20.27 o
   3   5   2      168.06      158.15     10.97 o
   4   5   2      756.40      664.54     21.58 o
   5   5   2       45.87       59.34      9.26 o
   6   5   2       62.70       62.61     10.67 o
  -7   6   2      173.71      168.59     10.99 o
  -6   6   2      160.48      173.35     10.17 o
  -5   6   2        5.37       11.22      5.93 o
  -4   6   2       66.70       62.31      9.71 o
  -3   6   2      264.33      240.32     13.46 o
  -2   6   2       88.23       89.99      9.51 o
  -1   6   2      311.14      483.48     17.78 o
   0   6   2     1256.09     1472.83     20.43 o
   1   6   2        0.28        2.29      6.06 o
   2   6   2        2.59        6.49      6.83 o
   3   6   2      225.33      202.82     12.78 o
   4   6   2        0.46        1.39      7.04 o
   5   6   2      474.12      439.41     20.07 o
   6   6   2       29.74       35.13     10.93 o
  -7   7   2       18.67       28.90      9.10 o
  -6   7   2      142.87      141.12     10.27 o
  -5   7   2       78.74       89.90     11.84 o
  -4   7   2      199.41      199.09     13.87 o
  -3   7   2      894.72      771.90     24.02 o
  -2   7   2      139.20      140.89     11.95 o
   0   7   2      271.91      310.20     10.65 o
   1   7   2      226.03      249.92     13.60 o
   2   7   2      228.90      211.73     13.30 o
   3   7   2      167.81      137.31     11.61 o
   4   7   2      405.29      353.54     18.10 o
   5   7   2       25.95       26.58     10.08 o
  -6   8   2       60.92       59.89     13.97 o
  -5   8   2       94.76       92.71     13.05 o
  -4   8   2      234.24      195.34     15.02 o
  -3   8   2      222.32      222.27     14.99 o
  -2   8   2      412.99      371.82     19.29 o
   0   8   2        5.68       26.15      5.96 o
   1   8   2        4.50       19.41      8.55 o
   2   8   2      287.56      250.29     14.83 o
   3   8   2      182.79      190.54     14.10 o
   4   8   2       32.66       16.59      9.23 o
   5   8   2      104.40       87.34     13.03 o
  -5   9   2      238.66      280.17     18.65 o
  -4   9   2      116.63      116.92     13.85 o
  -3   9   2      641.02      570.46     23.54 o
  -2   9   2      132.97      137.05     13.71 o
  -1   9   2      142.84      121.51     12.11 o
   0   9   2      100.73      103.36      8.29 o
   1   9   2      237.55      286.38     16.57 o
   2   9   2       14.58       13.33      9.12 o
   3   9   2       82.98       74.15     11.43 o
   4   9   2      231.28      232.21     17.10 o
  -4  10   2      131.20      130.06     15.06 o
  -3  10   2        7.64       30.81     12.21 o
  -2  10   2       25.28       17.10     10.01 o
   0  10   2       14.12       27.34      7.32 o
   1  10   2       50.10       67.86     11.31 o
   2  10   2       89.88       86.06     12.57 o
  -1  11   2       19.22       19.06     11.63 o
   0  11   2       12.61       17.87      7.90 o
  -2 -11   3       45.76       70.88     13.53 o
  -1 -11   3       37.49       15.15     10.83 o
   0 -11   3        6.20       13.37      6.68 o
   1 -11   3      197.39      226.04     16.50 o
   2 -11   3      175.07      185.76     16.21 o
  -4 -10   3      117.55      136.64     14.15 o
  -3 -10   3       77.42       76.07     12.37 o
  -2 -10   3       38.43       55.48     11.13 o
  -1 -10   3      592.41      570.62     22.42 o
   0 -10   3      486.07      592.24     15.90 o
   1 -10   3       39.28       57.10     10.17 o
   2 -10   3      147.61      159.29     13.21 o
   3 -10   3      182.99      164.07     14.77 o
  -5  -9   3      250.54      216.16     16.39 o
  -4  -9   3      102.82      115.32     12.41 o
  -3  -9   3        7.13        9.12      9.67 o
  -2  -9   3      453.90      500.31     20.41 o
  -1  -9   3      182.89      184.51     13.53 o
   0  -9   3       38.12       40.62      6.08 o
   1  -9   3       76.94       79.96      9.46 o
   2  -9   3      176.83      160.87     12.96 o
   3  -9   3       10.64       27.75     12.05 o
   4  -9   3       46.11       95.66     13.42 o
  -6  -8   3       40.08       54.63     11.31 o
  -5  -8   3       37.74       35.68      9.44 o
  -4  -8   3      181.55      168.83     13.12 o
  -3  -8   3       18.56       20.66      8.57 o
  -2  -8   3        1.13       10.19      8.64 o
  -1  -8   3      256.05      266.77     13.60 o
   0  -8   3      685.36      810.03     15.74 o
   1  -8   3      214.75      208.14     11.89 o
   2  -8   3      515.19      541.50     19.45 o
   3  -8   3      226.95      218.88     13.92 o
   4  -8   3        5.28       13.19      9.97 o
   5  -8   3       22.33       11.13     10.15 o
  -6  -7   3       15.95       19.52      9.42 o
  -5  -7   3       71.28       69.08     10.22 o
  -4  -7   3      100.60       90.77      9.85 o
  -3  -7   3       42.52       43.38      8.41 o
  -2  -7   3      552.83      547.71     18.56 o
  -1  -7   3      682.23      606.00     18.24 o
   0  -7   3      573.79      628.13     12.85 o
   1  -7   3      315.47      286.68     12.87 o
   2  -7   3        3.64        1.01      8.50 o
   3  -7   3      303.40      294.38     14.56 o
   4  -7   3      518.77      497.73     13.49 o
   5  -7   3       85.90      114.55     19.90 o
   6  -7   3      115.55      121.28     14.77 o
  -7  -6   3      129.74      157.83     14.67 o
  -6  -6   3      103.36      123.52     12.27 o
  -5  -6   3      246.23      238.38     14.56 o
  -4  -6   3     1138.29     1007.10     26.58 o
  -3  -6   3      185.56      166.33     10.79 o
  -2  -6   3      393.58      400.92     14.81 o
  -1  -6   3     1669.60     1509.13     26.67 o
   0  -6   3      357.60      391.89      9.26 o
   1  -6   3      279.44      278.63     11.77 o
   2  -6   3     1030.66     1006.17     21.51 o
   3  -6   3      499.45      469.19     11.25 o
   4  -6   3       75.33       85.78      7.26 o
   5  -6   3       30.49       60.96      7.82 o
   6  -6   3      119.45      140.85     13.49 o
  -7  -5   3       35.10       41.21     10.77 o
  -6  -5   3      403.99      393.06     18.93 o
  -5  -5   3       61.86       56.32      8.89 o
  -4  -5   3       43.03       43.13      7.68 o
  -3  -5   3      260.03      219.39     11.34 o
  -2  -5   3     1685.61     1544.05     26.58 o
  -1  -5   3      441.15      499.78     13.90 o
   0  -5   3     1332.63     1438.54     15.95 o
   1  -5   3      111.40       66.63      7.38 o
   2  -5   3        0.77       14.99      5.94 o
   3  -5   3      310.73      267.10      8.10 o
   4  -5   3      260.60      250.10      9.50 o
   5  -5   3      105.17      108.16      7.69 o
   6  -5   3       16.00       35.22     10.77 o
   7  -5   3      410.76      406.34     21.83 o
  -8  -4   3      220.82      235.43     17.19 o
  -7  -4   3      383.20      403.82     20.50 o
  -6  -4   3       35.18       46.61      8.43 o
  -5  -4   3      839.79      827.78     14.83 o
  -4  -4   3     1153.89     1047.45     24.57 o
  -3  -4   3      692.59      730.64     18.40 o
  -2  -4   3       77.18       78.88      6.56 o
  -1  -4   3      175.16      132.00      6.97 o
   0  -4   3      383.61      424.97      7.39 o
   1  -4   3       32.62       26.40      4.94 o
   2  -4   3       83.04       76.81      4.37 o
   3  -4   3       86.98       86.23      4.27 o
   4  -4   3      114.55      113.00      6.72 o
   5  -4   3      204.15      195.84     15.61 o
   6  -4   3      119.16      135.83      8.63 o
   7  -4   3       18.97       35.27     11.06 o
  -8  -3   3       69.87       80.89     12.32 o
  -7  -3   3      174.98      184.46     14.19 o
  -6  -3   3       21.53       31.02      9.03 o
  -5  -3   3       16.74       26.77      8.69 o
  -4  -3   3      470.10      505.45     17.80 o
  -3  -3   3      510.07      439.95     10.50 o
  -2  -3   3       25.02       18.97      3.49 o
  -1  -3   3       20.67       26.77      3.22 o
   0  -3   3      937.82     1142.95      8.23 o
   1  -3   3      192.08      172.51      4.70 o
   2  -3   3      436.42      423.30     17.27 o
   3  -3   3     2045.36     2068.78     35.73 o
   4  -3   3      148.79      121.17     16.62 o
   5  -3   3        0.27        6.84      5.17 o
   6  -3   3       74.71       93.95      7.61 o
   7  -3   3      185.78      182.49     15.73 o
  -8  -2   3       85.02      104.16     12.57 o
  -7  -2   3      220.69      246.01     38.23 o
  -6  -2   3      518.74      501.73     26.03 o
  -5  -2   3      372.89      391.84     10.55 o
  -4  -2   3      509.62      484.32      7.80 o
  -3  -2   3      402.97      396.65      7.87 o
  -2  -2   3       71.84       60.63      3.48 o
  -1  -2   3     2951.96     2831.75     29.15 o
   0  -2   3     6946.11     8898.56     69.03 o
   1  -2   3      294.49      261.70      4.78 o
   2  -2   3      306.57      290.05      8.98 o
   3  -2   3      391.11      392.24     17.22 o
   4  -2   3      147.56      130.23      6.56 o
   5  -2   3       12.20       21.44     13.92 o
   6  -2   3       11.03       30.97     14.15 o
   7  -2   3       30.76       41.27      7.70 o
  -8  -1   3        0.26        9.97      9.97 o
  -7  -1   3      114.97      116.62      8.64 o
  -6  -1   3      252.59      260.97     10.09 o
  -5  -1   3       85.37       81.34      8.08 o
  -4  -1   3       25.98       33.92      3.30 o
  -3  -1   3      826.47      732.43     10.00 o
  -2  -1   3      178.72      204.65      5.23 o
  -1  -1   3       37.75       38.48      8.45 o
   0  -1   3    17837.32    22855.29    111.47 o
   1  -1   3     1074.74     1072.13     11.75 o
   2  -1   3      427.84      437.70      6.00 o
   3  -1   3      596.22      560.68     16.16 o
   4  -1   3      212.93      195.47     17.03 o
   5  -1   3       80.01       71.07     16.08 o
   6  -1   3     1071.93     1089.97     20.31 o
   7  -1   3      287.45      291.49     22.48 o
  -8   0   3      242.24      289.85     13.22 o
  -7   0   3       98.07       99.27      7.02 o
  -6   0   3        0.40        5.99      4.83 o
  -5   0   3       18.47       23.51      4.30 o
  -4   0   3     2199.56     2151.09     37.07 o
  -3   0   3       73.27       91.70      4.25 o
  -2   0   3      243.36      231.10     10.56 o
  -1   0   3       85.62       89.87     11.68 o
   0   0   3     1466.18     1875.59     64.35 o
   1   0   3      665.77      658.23      6.46 o
   2   0   3       17.01       15.89      4.68 o
   3   0   3       47.70       54.84      3.47 o
   4   0   3       70.13       65.99      5.83 o
   5   0   3       13.92       28.73     10.62 o
   6   0   3      327.75      297.90     14.18 o
   7   0   3       19.06       36.80      7.73 o
  -8   1   3        6.50        7.29      6.00 o
  -7   1   3      198.66      200.12     12.49 o
  -6   1   3       64.98       81.98      5.94 o
  -5   1   3       74.83       83.11      5.39 o
  -4   1   3       61.99      107.88      3.71 o
  -3   1   3      186.25      160.36      4.22 o
  -2   1   3     1899.83     1915.13     16.30 o
  -1   1   3      932.78      823.44     13.97 o
   0   1   3     4604.46     5872.64    113.59 o
   1   1   3      624.99      643.78     12.56 o
   2   1   3      792.05      831.69      9.00 o
   3   1   3      405.22      386.24     10.37 o
   4   1   3      605.73      546.07     11.09 o
   5   1   3       73.41       71.78      6.80 o
   6   1   3       41.06       54.71     12.13 o
   7   1   3      191.11      202.91     11.18 o
  -8   2   3       17.90       22.29      6.70 o
  -7   2   3       32.97       32.53      5.64 o
  -6   2   3        0.13        1.03      4.42 o
  -5   2   3        7.16       11.87      4.05 o
  -4   2   3      100.01       81.43      5.53 o
  -3   2   3        0.12        8.95      2.70 o
  -2   2   3      199.01      167.61      6.69 o
  -1   2   3       12.05        9.78      4.34 o
   0   2   3       62.71       97.55      2.54 o
   1   2   3      319.61      285.01      7.56 o
   2   2   3      193.26      228.67      5.74 o
   3   2   3        1.93        6.67      3.69 o
   4   2   3      279.39      275.25      7.28 o
   5   2   3      198.51      188.24      9.19 o
   6   2   3       27.62       37.09      8.19 o
   7   2   3      197.63      205.80     11.50 o
  -8   3   3        3.01       12.45      7.50 o
  -7   3   3      520.00      498.83     12.37 o
  -6   3   3       86.19       88.61      6.03 o
  -5   3   3       61.11       58.13      5.19 o
  -4   3   3      277.78      292.42      6.53 o
  -3   3   3     3307.10     3088.40     82.77 o
  -2   3   3       24.68       22.73      3.76 o
  -1   3   3     2790.52     3295.02    507.24 o
   0   3   3     4613.12     5914.01    175.60 o
   1   3   3      218.10      211.10      6.45 o
   2   3   3     1825.16     1937.97     42.53 o
   3   3   3      433.87      398.14     21.41 o
   4   3   3       52.07       57.05      7.25 o
   5   3   3        4.71        7.32      5.82 o
   6   3   3      176.11      176.78      9.94 o
   7   3   3      185.59      184.20     18.23 o
  -8   4   3       51.80       70.11      9.86 o
  -7   4   3      194.12      185.75     12.83 o
  -6   4   3       55.60       52.20      6.78 o
  -5   4   3      626.24      594.04     18.88 o
  -4   4   3      486.11      442.08      7.91 o
  -3   4   3     1130.49     1154.73     29.43 o
  -2   4   3     1886.47     1834.05     33.92 o
  -1   4   3      557.73      543.42     10.92 o
   0   4   3     2315.58     3011.25     74.38 o
   1   4   3      534.78      466.17     10.22 o
   2   4   3      138.33      154.89      9.96 o
   3   4   3       21.20       31.18      4.35 o
   4   4   3      349.07      298.68     14.88 o
   5   4   3      308.39      279.73     11.04 o
   6   4   3        1.18       15.46      6.86 o
  -7   5   3      275.73      288.24     12.87 o
  -6   5   3      430.89      407.07     15.68 o
  -5   5   3       13.24       16.55      7.77 o
  -4   5   3     1039.91      959.08     25.46 o
  -3   5   3     1058.86      967.49     16.07 o
  -2   5   3       48.82       69.93      5.73 o
  -1   5   3      569.49      600.65     84.16 o
   0   5   3     1385.70     1616.13     18.14 o
   1   5   3        5.64        8.71      6.86 o
   2   5   3      109.76       98.56     17.51 o
   3   5   3      531.18      460.68     22.89 o
   4   5   3       25.93       16.82      7.34 o
   5   5   3       97.48      107.57     11.09 o
   6   5   3       86.39       85.12     12.43 o
  -7   6   3        5.63       13.28     10.65 o
  -6   6   3      120.41      123.07     13.01 o
  -5   6   3       72.77       80.48     11.34 o
  -4   6   3       90.74       71.13      9.44 o
  -3   6   3      248.54      203.66     12.91 o
  -2   6   3     1407.97     1339.91     20.19 o
  -1   6   3       15.44        9.90      5.23 o
   0   6   3      492.54      558.14      9.39 o
   1   6   3      358.96      313.69     16.72 o
   2   6   3        6.46       11.31      7.31 o
   3   6   3      278.15      250.61     14.15 o
   4   6   3      428.25      354.64     17.10 o
   5   6   3       50.68       42.68      9.99 o
   6   6   3        0.19        8.11     10.26 o
  -6   7   3       67.86       77.94     12.78 o
  -5   7   3      210.61      200.80     15.34 o
  -4   7   3      465.70      407.37     18.97 o
  -3   7   3      510.46      484.69     19.73 o
  -2   7   3       88.43       83.80     10.77 o
  -1   7   3      274.07      304.12     15.73 o
   0   7   3      344.27      475.12     13.19 o
   1   7   3      678.51      584.47     20.43 o
   2   7   3      364.52      313.83     16.05 o
   3   7   3      120.46       96.39     10.86 o
   4   7   3       55.36       40.98      9.37 o
   5   7   3       94.43       80.14     12.16 o
  -6   8   3       88.19      135.48     15.18 o
  -5   8   3       92.34       85.88     12.62 o
  -4   8   3       12.80       22.22      9.87 o
  -3   8   3      264.35      216.58     14.47 o
  -2   8   3      109.52       93.60     13.30 o
  -1   8   3       28.97       32.14      8.05 o
   0   8   3      223.02      246.88     10.57 o
   1   8   3      882.26      789.84     25.39 o
   2   8   3       30.56       38.95      9.23 o
   3   8   3       38.67       38.01      9.62 o
   4   8   3      447.27      371.82     20.05 o
  -5   9   3       72.68       67.45     12.66 o
  -4   9   3      100.66       88.78     13.65 o
  -3   9   3      161.96      142.93     13.99 o
  -2   9   3      131.13      142.88     14.19 o
  -1   9   3      398.28      397.74     19.50 o
   0   9   3       16.72        9.85      6.56 o
   1   9   3       94.37       84.94     11.36 o
   2   9   3      177.33      177.92     14.56 o
   3   9   3        2.22       16.39     10.31 o
  -4  10   3       13.70       13.83     11.70 o
  -3  10   3      131.02      157.49     16.50 o
  -2  10   3       89.26       90.74     13.03 o
  -1  10   3      126.27      133.97     13.99 o
   0  10   3      137.53      127.84     10.28 o
   1  10   3       36.28       39.11     10.56 o
   2  10   3       24.43       30.63     11.11 o
  -2 -11   4        7.18       37.62     13.46 o
  -1 -11   4      174.61      191.41     15.25 o
   0 -11   4      102.08       97.42      8.57 o
   1 -11   4      134.73      161.90     14.63 o
  -4 -10   4      149.14      128.25     13.85 o
  -3 -10   4        0.92       15.25     11.47 o
  -2 -10   4      600.53      622.14     23.95 o
  -1 -10   4      346.60      316.12     17.17 o
   0 -10   4       31.56       35.91      6.32 o
   1 -10   4      102.48      124.89     12.59 o
   3 -10   4       17.71       24.73     11.34 o
  -5  -9   4        1.28       13.19      9.65 o
  -4  -9   4      409.44      358.66     19.11 o
  -3  -9   4       67.83       52.50     10.74 o
  -2  -9   4      184.56      173.05     13.97 o
  -1  -9   4      104.74      105.10     11.34 o
   0  -9   4      334.29      379.64     11.83 o
   1  -9   4       36.22       33.65      7.66 o
   2  -9   4      126.51      129.12     11.45 o
   3  -9   4      316.75      307.80     16.94 o
   4  -9   4      179.44      184.69     15.73 o
  -6  -8   4        4.84       21.78     10.51 o
  -5  -8   4      258.28      253.86     16.57 o
  -4  -8   4      114.08       98.24     10.83 o
  -3  -8   4        3.00       16.82      8.91 o
  -2  -8   4      142.23      142.52     11.73 o
  -1  -8   4      457.41      435.48     17.03 o
   0  -8   4        0.97        1.01      4.83 o
   1  -8   4      321.45      304.37     13.92 o
   2  -8   4      543.32      557.24     18.88 o
   3  -8   4      173.31      192.83     13.28 o
   4  -8   4      134.78      134.91     13.14 o
   5  -8   4       46.31       61.26     12.75 o
  -6  -7   4       93.91      105.81     12.34 o
  -5  -7   4        0.97       38.19     30.64 o
  -4  -7   4      483.20      456.35     18.95 o
  -3  -7   4      789.07      723.72     22.24 o
  -2  -7   4       30.52       53.30      8.78 o
  -1  -7   4      625.20      643.83     18.63 o
   0  -7   4      474.69      583.42     12.06 o
   1  -7   4      231.19      214.47     10.97 o
   2  -7   4      811.94      814.07     21.19 o
   3  -7   4     1296.58     1174.48     18.49 o
   4  -7   4        2.44       16.37      9.60 o
   5  -7   4      127.47      132.35     13.12 o
   6  -7   4      149.70      170.45     16.09 o
  -7  -6   4       67.84       64.50     12.18 o
  -6  -6   4      195.42      216.39     15.27 o
  -5  -6   4      778.76      766.63     42.07 o
  -4  -6   4        7.04       11.63      6.65 o
  -3  -6   4      406.73      348.10     14.58 o
  -2  -6   4      947.97      986.74     22.42 o
  -1  -6   4      528.68      568.97     15.93 o
   0  -6   4      960.08     1220.82     15.84 o
   1  -6   4     1894.69     1822.27     27.52 o
   2  -6   4       70.08       71.44      5.67 o
   3  -6   4      365.76      355.01      9.90 o
   4  -6   4      592.21      565.02     13.72 o
   5  -6   4       45.29       53.30     10.61 o
   6  -6   4      134.15      155.71     14.88 o
  -7  -5   4      225.05      239.32     17.17 o
  -6  -5   4      148.24      148.60     12.23 o
  -5  -5   4      389.96      416.84     22.03 o
  -4  -5   4     1321.90     1268.44     36.62 o
  -3  -5   4      267.14      249.10     11.93 o
  -2  -5   4       54.77       53.05      6.45 o
  -1  -5   4     1241.11     1138.31     20.53 o
   0  -5   4     1429.38     1768.40     17.29 o
   1  -5   4       55.18       75.75      4.83 o
   2  -5   4      615.43      567.75     20.64 o
   3  -5   4     1454.43     1373.99     20.18 o
   4  -5   4       64.52       93.18     19.41 o
   5  -5   4      221.55      210.36     15.57 o
   6  -5   4      287.86      310.43     18.79 o
   7  -5   4        1.63       25.17     11.84 o
  -8  -4   4      183.34      176.87     15.43 o
  -7  -4   4       11.23       15.68      9.21 o
  -6  -4   4      250.10      265.10     15.73 o
  -5  -4   4      351.67      330.82      9.91 o
  -4  -4   4      140.84      143.39      6.93 o
  -3  -4   4       13.29       10.48      6.67 o
  -2  -4   4      186.91      135.78      8.17 o
  -1  -4   4      103.44      122.18      5.25 o
   0  -4   4       89.43       69.95      2.85 o
   1  -4   4     2908.99     2827.83    105.11 o
   2  -4   4      500.82      481.77     11.90 o
   3  -4   4     2146.27     2051.15     51.84 o
   4  -4   4      409.94      359.78     10.23 o
   5  -4   4       19.08       12.89      8.78 o
   6  -4   4      126.77      126.84     13.92 o
   7  -4   4      200.35      182.47     16.94 o
  -8  -3   4      107.09      125.95     13.78 o
  -7  -3   4       79.65      113.05     11.79 o
  -6  -3   4       47.54       50.24      9.33 o
  -5  -3   4       26.99       41.09     12.78 o
  -4  -3   4      962.87      907.84     14.08 o
  -3  -3   4      312.65      286.94      7.60 o
  -2  -3   4        7.34       11.09      2.91 o
  -1  -3   4     2006.41     1988.68     17.32 o
   0  -3   4      682.51      846.95      8.14 o
   1  -3   4       20.60       16.66      5.51 o
   2  -3   4     2703.96     2747.46     20.85 o
   3  -3   4      399.19      372.86     10.46 o
   4  -3   4      194.98      162.49      7.29 o
   5  -3   4      387.66      356.45     10.96 o
   6  -3   4       40.08       40.23     10.47 o
   7  -3   4       20.50       20.69     11.20 o
  -8  -2   4       42.56       45.17     10.97 o
  -7  -2   4      209.34      236.63     34.73 o
  -6  -2   4      547.18      539.55     13.46 o
  -5  -2   4      494.52      478.20     10.29 o
  -4  -2   4      779.11      836.27     15.49 o
  -3  -2   4     1090.22      948.39     14.34 o
  -2  -2   4      119.80      137.90      4.85 o
  -1  -2   4      368.64      373.80      8.29 o
   0  -2   4     9704.38    11807.40     59.12 o
   1  -2   4      770.26      759.66     77.54 o
   2  -2   4        0.10        4.60      2.67 o
   3  -2   4     1301.42     1266.59     22.20 o
   4  -2   4      917.42      904.64     21.38 o
   5  -2   4        4.37       16.87      5.47 o
   6  -2   4     1134.28     1078.24     31.57 o
   7  -2   4      189.36      190.72     16.87 o
  -8  -1   4      163.68      202.25     23.67 o
  -7  -1   4      729.69      724.50     17.39 o
  -6  -1   4        3.05       12.23      6.06 o
  -5  -1   4      370.54      346.13     15.02 o
  -4  -1   4      705.34      668.92     10.85 o
  -3  -1   4       79.36      110.90      5.67 o
  -2  -1   4       12.87       10.06      2.82 o
  -1  -1   4     4230.72     4114.27    138.04 o
   0  -1   4     4086.27     5563.79     33.47 o
   1  -1   4      179.07      212.99      4.27 o
   2  -1   4     2512.40     2394.00     33.06 o
   3  -1   4      513.14      492.95     15.04 o
   4  -1   4     1471.66     1371.39     52.17 o
   5  -1   4      427.91      381.75     11.49 o
   6  -1   4      256.81      284.95     14.90 o
   7  -1   4       73.29       62.90     12.98 o
  -8   0   4      126.39      132.76     10.35 o
  -7   0   4       80.31       80.40      8.67 o
  -6   0   4      818.41      814.80     17.05 o
  -5   0   4        2.09       -2.05      4.86 o
  -4   0   4      600.34      584.83     15.26 o
  -3   0   4     2090.07     1986.97     63.00 o
  -2   0   4      207.40      199.17      5.60 o
  -1   0   4       69.67       52.66      5.07 o
   0   0   4     2118.82     2417.26     87.71 o
   1   0   4      271.29      274.52     17.48 o
   2   0   4       67.07       65.72      3.40 o
   3   0   4     2724.14     2533.13     45.77 o
   4   0   4      181.72      182.05     23.29 o
   5   0   4        0.20       -5.76      7.09 o
   6   0   4       14.20       56.98     22.21 o
   7   0   4       95.18      101.90     14.01 o
  -8   1   4       99.47      131.59     10.20 o
  -7   1   4       45.01       53.27      7.65 o
  -6   1   4        9.87        7.17      5.92 o
  -5   1   4       62.03       57.94      8.05 o
  -4   1   4      522.24      467.32      9.18 o
  -3   1   4      126.24      127.12      5.18 o
  -2   1   4      233.82      243.10      6.20 o
  -1   1   4       82.28       95.91      6.24 o
   0   1   4     2230.47     2952.48     54.26 o
   1   1   4      274.97      275.90     38.54 o
   2   1   4      128.34      104.88      4.00 o
   3   1   4      331.95      365.68      7.26 o
   4   1   4      254.74      244.19      8.75 o
   5   1   4      278.24      304.36     10.87 o
   6   1   4        9.00       36.03     25.13 o
   7   1   4      186.38      194.08     17.23 o
  -8   2   4        7.99       15.69      7.51 o
  -7   2   4      374.54      349.83     10.42 o
  -6   2   4      163.73      171.79      9.73 o
  -5   2   4       15.34       20.91      4.97 o
  -4   2   4      575.68      529.29     29.67 o
  -3   2   4      241.46      211.75      6.66 o
  -2   2   4       30.10       31.22      4.06 o
  -1   2   4       46.88       31.95      5.37 o
   0   2   4     2574.02     3228.25     62.56 o
   1   2   4      841.50      828.92     42.51 o
   2   2   4      239.56      236.32      7.17 o
   3   2   4     1498.50     1443.50     43.70 o
   4   2   4      278.52      239.01      7.21 o
   5   2   4      115.23      125.91      7.85 o
   6   2   4       63.19       84.45     15.23 o
   7   2   4      229.27      225.33     18.31 o
  -8   3   4      111.15      109.38      9.90 o
  -7   3   4      362.70      351.35     16.25 o
  -6   3   4       88.17       70.40      9.87 o
  -5   3   4      200.27      185.93      8.27 o
  -4   3   4        1.97       13.52      4.58 o
  -3   3   4       35.68       36.30      4.33 o
  -2   3   4      201.27      177.00      6.59 o
  -1   3   4     3055.42     3037.31    149.56 o
   0   3   4        4.25       15.32      2.67 o
   1   3   4      593.34      502.15     18.13 o
   2   3   4      523.87      529.82      9.64 o
   3   3   4       39.67       48.39      4.70 o
   4   3   4      917.84      838.12     12.81 o
   5   3   4      329.37      316.98     17.11 o
   6   3   4        6.56       12.60     12.15 o
  -8   4   4        1.39        8.39     10.99 o
  -7   4   4      306.38      321.81     18.67 o
  -6   4   4      280.71      282.95     16.25 o
  -5   4   4        6.12       14.56      6.58 o
  -4   4   4     1956.67     1842.99     22.09 o
  -3   4   4     1026.56      929.88     15.32 o
  -2   4   4       66.48       90.50     14.74 o
  -1   4   4      216.76      372.67     52.76 o
   0   4   4      939.07      988.32     16.89 o
   1   4   4      846.24      815.72     17.57 o
   2   4   4      439.24      397.73      9.36 o
   3   4   4      660.10      636.28     25.25 o
   4   4   4      200.37      198.75      7.49 o
   5   4   4       19.52       19.62      6.51 o
   6   4   4      106.26      124.81      9.75 o
  -7   5   4        7.93       29.33     10.29 o
  -6   5   4      344.04      311.85     17.65 o
  -5   5   4        2.49        2.42      6.74 o
  -4   5   4      223.61      208.77     10.56 o
  -3   5   4       16.62       18.38      5.55 o
  -2   5   4       28.47       31.26      5.33 o
  -1   5   4      226.89      219.48      8.51 o
   0   5   4        2.24        9.56      3.20 o
   1   5   4      691.48      606.08     27.30 o
   2   5   4      745.93      716.93     29.54 o
   3   5   4        1.15        7.07      4.61 o
   4   5   4      498.91      415.90     22.98 o
   5   5   4       68.16       78.16      8.29 o
   6   5   4        2.16       19.54      7.94 o
  -7   6   4      146.74      124.99     14.35 o
  -6   6   4      132.75      181.19     15.18 o
  -5   6   4      237.77      209.99     15.02 o
  -4   6   4      180.74      169.76     13.33 o
  -3   6   4      350.18      325.88     10.94 o
  -2   6   4       87.15       74.43     12.78 o
  -1   6   4      391.76      378.15     19.53 o
   0   6   4     1228.19     1441.79     45.23 o
   1   6   4      307.51      295.73     10.50 o
   2   6   4       19.49       25.59      7.26 o
   3   6   4      248.67      225.03     13.69 o
   4   6   4       86.90       81.12     10.19 o
   5   6   4       67.55       87.18     12.34 o
  -6   7   4      160.07      159.77     15.43 o
  -5   7   4      308.80      327.98     18.77 o
  -4   7   4       28.76       27.86      9.03 o
  -3   7   4      318.90      275.37     15.43 o
  -2   7   4      201.84      239.61     10.19 o
  -1   7   4        4.39        0.73      8.11 o
   0   7   4      105.05      120.48      5.76 o
   1   7   4     1739.86     1649.93     94.89 o
   2   7   4      200.05      157.79     12.64 o
   3   7   4       51.32       46.95      9.60 o
   4   7   4      433.97      373.33     18.88 o
   5   7   4      140.17      127.50     14.33 o
  -6   8   4       26.13       29.71     11.84 o
  -5   8   4       37.11       66.74     12.82 o
  -4   8   4       81.69       74.58     11.36 o
  -3   8   4      372.45      337.63     18.35 o
  -2   8   4       70.52       54.40     11.93 o
  -1   8   4      321.93      469.40     20.34 o
   0   8   4      680.24      813.20     18.39 o
   2   8   4      397.43      352.37     18.33 o
   3   8   4      211.15      176.92     14.51 o
   4   8   4       32.99       45.69     10.81 o
  -5   9   4      125.69      135.68     15.15 o
  -4   9   4        3.70       16.46     10.15 o
  -3   9   4      108.81       82.55      9.43 o
  -2   9   4      570.34      447.80     22.01 o
  -1   9   4       36.65       36.55     10.45 o
   0   9   4      437.98      482.04     15.42 o
   1   9   4      433.78      384.92     19.73 o
   2   9   4       18.88       12.46      9.92 o
   3   9   4       22.42       28.69     10.65 o
  -3  10   4        2.06        0.11     12.50 o
  -2  10   4       74.94       71.13     12.27 o
  -1  10   4       62.94       48.39     11.95 o
   0  10   4        8.07       14.47      7.90 o
   1  10   4       27.30       33.60     11.15 o
  -2 -11   5      326.79      332.12     19.61 o
  -1 -11   5       20.35       18.81     11.04 o
  -4 -10   5       62.36       64.12     10.99 o
  -3 -10   5      164.62      145.21     13.83 o
  -2 -10   5      272.98      273.33     17.07 o
  -1 -10   5      193.34      190.20     14.22 o
   0 -10   5       85.80       97.56      7.77 o
   2 -10   5       92.76      104.73     13.30 o
   3 -10   5      112.77      119.41     14.61 o
  -5  -9   5      217.60      234.16     12.03 o
  -4  -9   5      312.65      292.59     12.57 o
  -3  -9   5        1.97        3.57      9.71 o
  -2  -9   5       81.79       94.15     11.18 o
  -1  -9   5       33.72       50.93      9.85 o
   0  -9   5       16.49       29.78      6.01 o
   1  -9   5      185.00      181.08     14.01 o
   2  -9   5       35.74       39.61      9.71 o
   3  -9   5       12.21       17.83     10.29 o
   4  -9   5      128.02      129.88     14.58 o
  -6  -8   5       39.90       49.69     12.37 o
  -5  -8   5       78.50       77.43      7.84 o
  -4  -8   5       86.96       78.74      7.63 o
  -3  -8   5      300.56      268.97     14.67 o
  -2  -8   5       11.40       24.62      8.00 o
  -1  -8   5      402.03      389.17     15.66 o
   0  -8   5      265.17      293.03      9.50 o
   1  -8   5       79.99       74.42      6.31 o
   2  -8   5       39.20       37.60      8.48 o
   3  -8   5      317.61      308.85     16.18 o
   4  -8   5        4.76       18.47     10.31 o
   5  -8   5       72.81       97.12     13.87 o
  -6  -7   5        0.77        5.78      9.53 o
  -5  -7   5      427.46      465.37     23.66 o
  -4  -7   5      136.95      148.33      8.42 o
  -3  -7   5       26.72       28.94      5.47 o
  -2  -7   5      545.90      528.63     17.92 o
  -1  -7   5      367.01      342.34     13.85 o
   0  -7   5      480.93      572.51      8.94 o
   1  -7   5      157.81      140.78      6.95 o
   2  -7   5       95.72      101.40      9.76 o
   3  -7   5       32.73       35.20      8.64 o
   4  -7   5      237.51      216.23     15.25 o
   5  -7   5       57.29       80.02     12.82 o
  -7  -6   5      104.16       91.73     13.55 o
  -6  -6   5      150.96      178.61     14.35 o
  -5  -6   5        4.54        5.65      7.89 o
  -4  -6   5      763.25      751.42     15.73 o
  -3  -6   5     2003.24     1800.77     36.27 o
  -2  -6   5       44.05       51.70      5.68 o
  -1  -6   5     1730.84     1672.74     92.96 o
   0  -6   5      818.56      997.48     10.70 o
   1  -6   5       44.89       42.71      4.56 o
   2  -6   5      586.58      567.03     18.24 o
   3  -6   5      614.43      611.60     19.15 o
   4  -6   5       45.63       39.89     10.47 o
   5  -6   5       46.06       57.42     11.06 o
   6  -6   5      443.82      435.37     22.58 o
  -7  -5   5       12.78       38.90     11.20 o
  -6  -5   5      100.56      102.97     11.70 o
  -5  -5   5      897.77      934.98     17.18 o
  -4  -5   5      198.77      196.77      8.28 o
  -3  -5   5       89.57       72.01      5.62 o
  -2  -5   5      750.23      699.15     21.90 o
  -1  -5   5        0.24        4.83      5.27 o
   0  -5   5      155.55      158.13      4.09 o
   1  -5   5      488.36      473.52     18.99 o
   2  -5   5      363.61      353.13     12.30 o
   3  -5   5        6.02       13.92      7.45 o
   4  -5   5      320.83      288.83     16.07 o
   5  -5   5       82.15       76.78     11.79 o
   6  -5   5       20.86       32.27     11.25 o
  -8  -4   5       38.41       44.96     11.70 o
  -7  -4   5       45.25       53.14     10.74 o
  -6  -4   5      596.25      648.38     23.25 o
  -5  -4   5       36.05       39.45      5.75 o
  -4  -4   5     1303.53     1236.89     26.91 o
  -3  -4   5      243.04      234.01      7.79 o
  -2  -4   5      116.55      120.10      5.44 o
  -1  -4   5     3280.60     3213.22     38.13 o
   0  -4   5     2707.78     3551.02    107.22 o
   1  -4   5        2.04       10.97      3.32 o
   2  -4   5      475.52      480.76     14.32 o
   3  -4   5      378.96      342.07     16.46 o
   4  -4   5        0.10        7.38      7.91 o
   5  -4   5      372.33      327.82     17.99 o
   6  -4   5      105.64       78.42     12.82 o
  -8  -3   5       50.94       58.15     11.29 o
  -7  -3   5        5.18        4.27      8.50 o
  -6  -3   5       20.39       12.43      8.14 o
  -5  -3   5      684.55      720.49     13.87 o
  -4  -3   5      103.64      115.48      6.22 o
  -3  -3   5     1878.32     1863.59     45.77 o
  -2  -3   5     1903.62     1865.83     44.04 o
  -1  -3   5     1073.13     1072.53     14.88 o
   0  -3   5     1076.24     1326.96      8.74 o
   1  -3   5       52.58       52.96     14.67 o
   2  -3   5       79.31       90.17      9.06 o
   3  -3   5     1600.16     1538.12     36.70 o
   4  -3   5      375.41      313.22     16.02 o
   5  -3   5        5.37        8.34      8.57 o
   6  -3   5       89.44      117.37     13.26 o
   7  -3   5      112.52      107.02     15.04 o
  -8  -2   5       15.06       20.21     10.38 o
  -7  -2   5      911.81      974.26     29.53 o
  -6  -2   5       90.94       82.29     10.42 o
  -5  -2   5      183.25      197.36      7.53 o
  -4  -2   5     2290.01     2352.28     23.13 o
  -3  -2   5      443.11      436.64      9.29 o
  -2  -2   5      990.83     1048.45     12.98 o
  -1  -2   5     7015.31     7240.31    114.38 o
   0  -2   5      384.81      448.74      9.18 o
   1  -2   5      116.30      131.98      7.84 o
   2  -2   5     1934.26     1884.01     30.37 o
   3  -2   5      584.23      561.68      8.50 o
   4  -2   5      433.50      382.91     10.18 o
   5  -2   5      731.52      678.80     24.00 o
   6  -2   5       54.50       47.38     11.18 o
   7  -2   5      164.20      147.27     16.02 o
  -8  -1   5       33.15       32.07     12.34 o
  -7  -1   5        0.21        1.53      9.49 o
  -6  -1   5      158.63      150.63     12.46 o
  -5  -1   5      496.66      508.85     10.81 o
  -4  -1   5      442.80      432.22     15.11 o
  -3  -1   5     2860.89     2807.49     25.26 o
  -2  -1   5      446.63      502.24     18.46 o
  -1  -1   5     1230.18     1263.67     39.74 o
   0  -1   5     6169.35     8190.24     46.60 o
   2  -1   5      748.77      768.82      8.63 o
   3  -1   5     2557.69     2497.43     33.43 o
   4  -1   5      379.97      360.54     49.45 o
   5  -1   5       11.46       13.01      9.07 o
   6  -1   5      126.56      113.95     13.71 o
   7  -1   5       26.41       36.69     12.14 o
  -8   0   5       72.60       86.42     12.98 o
  -7   0   5      232.76      270.22     16.34 o
  -6   0   5      196.59      188.60     13.30 o
  -5   0   5      135.56      148.82     15.18 o
  -4   0   5     3608.95     3589.84     41.05 o
  -3   0   5      560.07      548.22     22.48 o
  -2   0   5      837.94      826.56     16.94 o
  -1   0   5     2097.80     1978.80     46.31 o
   0   0   5        8.33       38.23      5.13 o
   1   0   5      699.42      660.04      7.44 o
   2   0   5      632.40      590.53     15.84 o
   3   0   5      504.03      495.97     16.34 o
   4   0   5      439.57      416.88     10.90 o
   5   0   5        5.09       11.34      9.19 o
   6   0   5        5.17       12.57     10.10 o
   7   0   5       77.82       94.49     14.10 o
  -8   1   5       15.25       33.03     11.20 o
  -7   1   5       44.63       38.93      9.83 o
  -6   1   5      212.48      217.26     14.17 o
  -5   1   5        2.07        0.46      6.81 o
  -4   1   5      176.66      147.81      6.40 o
  -3   1   5      874.00      798.73     29.42 o
  -2   1   5       19.32       17.24      3.28 o
  -1   1   5      670.08      613.22     35.97 o
   0   1   5      532.75      540.18      4.94 o
   1   1   5      239.89      253.14     27.24 o
   2   1   5      152.17      142.99      4.80 o
   3   1   5     1241.51     1097.83     12.73 o
   4   1   5      324.52      288.71      9.63 o
   5   1   5       73.91       92.44     23.07 o
   6   1   5       95.61       99.27     13.21 o
   7   1   5      205.68      207.34     18.31 o
  -8   2   5      117.41      124.60     14.06 o
  -7   2   5      147.48      143.77     13.39 o
  -6   2   5        1.84        7.15      7.31 o
  -5   2   5      115.43      112.76     10.08 o
  -4   2   5      684.24      594.69     11.72 o
  -3   2   5        5.75        7.09      3.67 o
  -2   2   5      411.20      377.06     15.84 o
  -1   2   5      832.80      809.22     52.46 o
   0   2   5       46.43       48.55      3.10 o
   1   2   5     1383.71     1536.15    187.33 o
   2   2   5      226.12      201.26      5.88 o
   3   2   5        2.89       13.61      4.14 o
   4   2   5      334.16      305.96     10.39 o
   5   2   5      423.49      436.23     12.90 o
   6   2   5        8.37        1.58     10.51 o
  -8   3   5       20.79       21.60     11.22 o
  -7   3   5       49.63       40.48     10.33 o
  -6   3   5       96.67       97.14     11.04 o
  -5   3   5      183.15      172.78     12.23 o
  -4   3   5     1031.01      934.68     42.58 o
  -3   3   5     1479.34     1339.13     22.24 o
  -2   3   5      112.82      124.31      6.34 o
  -1   3   5        3.75        0.55      6.03 o
   0   3   5     1904.47     2437.91     76.96 o
   1   3   5      603.35      589.36     41.38 o
   2   3   5      155.45      140.06     12.58 o
   3   3   5      985.39      927.11     27.39 o
   4   3   5      492.32      457.77     10.17 o
   5   3   5       48.69       79.85     13.86 o
   6   3   5      118.59      120.41     14.79 o
  -8   4   5       25.80       36.96     11.77 o
  -7   4   5      118.49      133.63     13.83 o
  -6   4   5       41.32       45.10      9.62 o
  -5   4   5      360.83      331.02     16.53 o
  -4   4   5      822.78      749.07     14.68 o
  -3   4   5        0.27        3.37      8.41 o
  -2   4   5       58.28       42.52      5.15 o
  -1   4   5      208.07      195.46     11.29 o
   0   4   5       91.69       94.19      4.33 o
   1   4   5      307.34      298.54     13.52 o
   2   4   5      785.42      758.76     25.77 o
   3   4   5       20.95       28.05      5.20 o
   4   4   5      308.76      267.83     13.72 o
   5   4   5        4.44       17.49      6.92 o
   6   4   5        0.01       24.80     14.63 o
  -7   5   5      116.38      121.56     13.74 o
  -6   5   5       56.80       57.40      9.74 o
  -5   5   5       41.27       38.20      9.46 o
  -4   5   5       22.22       32.62     13.22 o
  -3   5   5      388.49      371.69     12.00 o
  -2   5   5       41.64       43.92      5.62 o
  -1   5   5       37.74       33.76      8.48 o
   0   5   5      897.37     1079.78     16.19 o
   1   5   5      475.78      422.97     24.34 o
   2   5   5      165.00      162.65      6.66 o
   3   5   5      431.06      405.22     14.23 o
   4   5   5      100.75      102.25     11.27 o
   5   5   5       75.21       81.77      8.27 o
  -7   6   5       69.04       79.98     13.60 o
  -6   6   5       22.38       13.62     10.10 o
  -5   6   5       86.10       91.09     11.82 o
  -4   6   5      118.28      106.11      7.57 o
  -3   6   5      291.28      267.50     10.33 o
  -2   6   5      112.47      120.76      7.77 o
  -1   6   5      125.30      160.75     31.33 o
   0   6   5        2.82       12.10      4.21 o
   1   6   5      743.29      703.32     56.02 o
   2   6   5       34.12       43.26     11.66 o
   3   6   5       28.10       38.94      9.07 o
   4   6   5      410.78      348.33     17.69 o
   5   6   5      198.44      211.46     15.54 o
  -6   7   5      141.45      151.73     15.27 o
  -5   7   5       17.57       17.69     10.13 o
  -4   7   5      110.28       94.90     11.70 o
  -3   7   5      226.40      201.08      9.89 o
  -2   7   5        0.12        5.71      5.78 o
  -1   7   5        5.39       14.54      8.57 o
   0   7   5      935.51     1123.91     29.59 o
   1   7   5      378.76      334.02     16.65 o
   2   7   5       99.03      111.32      8.47 o
   3   7   5      954.73      873.96     27.84 o
   4   7   5       16.65       19.77      9.85 o
  -5   8   5      140.49      166.95     15.93 o
  -4   8   5       21.97       30.01     10.08 o
  -3   8   5       42.23       37.37     10.38 o
  -2   8   5      632.84      541.22     23.18 o
  -1   8   5      279.83      236.71     11.09 o
   0   8   5       57.09       56.54      5.59 o
   1   8   5      865.99      762.80     25.87 o
   2   8   5       81.09       61.21     10.65 o
   3   8   5       89.17       75.96     12.37 o
  -4   9   5      174.05      149.97     15.22 o
  -3   9   5      294.56      240.39     19.27 o
  -2   9   5        6.42       22.97     10.26 o
   0   9   5      228.42      275.02     12.56 o
   1   9   5       57.31       60.57     11.59 o
   2   9   5      216.40      226.86     16.73 o
  -2  10   5      109.45      113.56     14.26 o
  -1  10   5        9.32       21.87     11.86 o
   0  10   5       81.07      114.17     10.28 o
  -1 -11   6       83.58       81.05     13.62 o
   0 -11   6       35.86       68.02      9.39 o
  -3 -10   6       13.69       21.80      7.34 o
  -2 -10   6        9.46       15.15      7.47 o
  -1 -10   6       99.17      119.93     13.90 o
   0 -10   6        5.18       19.15      7.32 o
   1 -10   6       69.25       75.54     12.09 o
   2 -10   6       15.41       32.00     10.83 o
   3 -10   6        4.62        2.06     10.33 o
  -5  -9   6        4.80       10.29     11.02 o
  -4  -9   6       83.39       84.56     16.71 o
  -3  -9   6        1.04        6.39      6.53 o
  -2  -9   6       16.89       17.99      9.82 o
  -1  -9   6      323.84      299.24     11.66 o
   0  -9   6        9.20       16.41      6.34 o
   1  -9   6        2.11        9.33      8.71 o
   2  -9   6        0.45       13.60      9.05 o
   3  -9   6        3.38       -4.94      9.23 o
   4  -9   6        0.44       18.42     12.69 o
  -5  -8   6       35.03       40.30      7.21 o
  -4  -8   6        1.00        9.07      6.32 o
  -3  -8   6       29.44       27.40      6.15 o
  -2  -8   6       14.99       19.94      6.00 o
  -1  -8   6       25.75       43.07      6.36 o
   0  -8   6        7.76        4.00      5.37 o
   1  -8   6        2.58        1.19      7.57 o
   2  -8   6       61.04       64.12      9.58 o
   3  -8   6       83.71       83.75     11.70 o
   4  -8   6       53.90       50.63     11.68 o
  -6  -7   6       13.93       33.35     10.61 o
  -5  -7   6        9.59       17.55      9.76 o
  -4  -7   6      251.69      223.97      9.80 o
  -3  -7   6      280.62      240.67      9.72 o
  -2  -7   6       57.80       54.82      7.01 o
  -1  -7   6      494.82      443.54     12.80 o
   0  -7   6      535.17      584.55      9.46 o
   1  -7   6       42.94       37.56      8.18 o
   2  -7   6      478.25      461.27     18.29 o
   3  -7   6      164.59      148.28     12.21 o
   4  -7   6        3.81        4.57      9.97 o
   5  -7   6       61.57       68.50     12.64 o
  -7  -6   6       10.51       12.18     11.84 o
  -6  -6   6       89.37      113.60     13.46 o
  -5  -6   6      262.11      296.28     10.88 o
  -4  -6   6       31.42       40.34      5.89 o
  -3  -6   6       10.02       17.93      5.10 o
  -2  -6   6      725.08      676.58     33.15 o
  -1  -6   6      236.06      230.35     17.46 o
   0  -6   6      353.07      415.83     17.93 o
   1  -6   6      183.57      169.42     11.25 o
   2  -6   6      121.24      117.81     10.42 o
   3  -6   6       50.30       49.85      9.37 o
   4  -6   6      390.52      340.14     18.26 o
   5  -6   6        0.34       18.74     10.42 o
   6  -6   6       39.39       50.58     12.85 o
  -7  -5   6      220.72      216.85     16.53 o
  -6  -5   6      332.12      347.53     18.35 o
  -5  -5   6       94.56      107.86      7.43 o
  -4  -5   6      298.20      265.32     14.49 o
  -3  -5   6       42.04       39.84      5.12 o
  -2  -5   6       74.85       64.94      5.23 o
  -1  -5   6     1093.17     1029.18     31.05 o
   0  -5   6     1277.89     1499.93     18.48 o
   1  -5   6       31.48       25.33      7.36 o
   2  -5   6      432.66      465.40     16.66 o
   3  -5   6       80.96       88.92      9.71 o
   4  -5   6        0.04        4.53      8.66 o
   5  -5   6       17.46       42.22     10.99 o
   6  -5   6       80.08      105.12     14.15 o
  -7  -4   6        3.66       13.26      9.46 o
  -6  -4   6      158.33      177.10     13.90 o
  -5  -4   6       71.12       88.32      7.20 o
  -4  -4   6      195.18      191.94      8.19 o
  -3  -4   6      233.21      191.91      7.42 o
  -2  -4   6     1050.04     1069.78     67.54 o
  -1  -4   6      137.23      160.59      6.14 o
   0  -4   6       84.67      138.51      8.27 o
   1  -4   6      576.75      517.08     16.25 o
   2  -4   6       35.80       40.71      7.04 o
   3  -4   6      789.74      730.07     14.72 o
   4  -4   6      233.64      203.00     14.22 o
   5  -4   6       75.13       70.77     12.14 o
   6  -4   6       21.81       28.34     11.18 o
  -8  -3   6       18.00       37.21     11.15 o
  -7  -3   6      325.31      322.91     18.24 o
  -6  -3   6        0.73       -4.85      7.66 o
  -5  -3   6      192.29      210.12      8.60 o
  -4  -3   6     1520.12     1581.71     31.37 o
  -3  -3   6      450.28      461.88     10.27 o
  -2  -3   6        8.51        8.34      3.64 o
  -1  -3   6     3534.24     3484.75    124.24 o
   0  -3   6       19.46       36.66      4.72 o
   1  -3   6      597.57      562.25     16.25 o
   2  -3   6      436.25      446.11     14.83 o
   3  -3   6      458.71      406.81     11.08 o
   4  -3   6        2.42        4.39      8.46 o
   5  -3   6      173.92      171.84     14.45 o
   6  -3   6        0.50        7.06     10.49 o
  -8  -2   6       87.10      120.73     14.35 o
  -7  -2   6        7.91        9.60      9.01 o
  -6  -2   6      292.27      296.53     15.75 o
  -5  -2   6      390.21      387.57     10.49 o
  -4  -2   6      186.19      201.98      7.55 o
  -3  -2   6      497.70      456.19     32.32 o
  -2  -2   6      620.75      644.73     21.68 o
  -1  -2   6       89.17       98.57      4.28 o
   0  -2   6     5113.06     6895.15     44.25 o
   2  -2   6        5.39       14.12      4.60 o
   3  -2   6      630.38      622.74     12.95 o
   4  -2   6      238.88      211.09     14.70 o
   5  -2   6       64.16       62.88     10.70 o
   6  -2   6      280.26      312.67     19.25 o
  -8  -1   6      181.77      243.52     18.29 o
  -7  -1   6      378.93      398.45     20.21 o
  -6  -1   6        1.27        9.05      8.50 o
  -5  -1   6      101.50      107.66      7.86 o
  -4  -1   6     3022.90     2974.10    150.48 o
  -3  -1   6      997.80      967.39     25.82 o
  -2  -1   6     1994.24     2085.28    132.40 o
  -1  -1   6     2674.19     2796.45    102.05 o
   0  -1   6        4.99       19.47      4.25 o
   1  -1   6      821.33      832.38     18.90 o
   2  -1   6      940.26      914.92     18.58 o
   3  -1   6       18.30       33.72      5.77 o
   4  -1   6       97.87       95.54     10.90 o
   5  -1   6      110.01       94.68     12.27 o
   6  -1   6      175.88      178.77     15.79 o
  -8   0   6       72.33       83.77     12.98 o
  -7   0   6        1.19        4.89      9.71 o
  -6   0   6      360.42      373.29     17.76 o
  -5   0   6      400.14      424.10     10.51 o
  -4   0   6       70.43       72.93      5.63 o
  -3   0   6     2877.65     2793.95     92.56 o
  -2   0   6       90.85      106.77      5.17 o
  -1   0   6     1580.04     1594.85     38.81 o
   0   0   6     2987.93     3598.84     17.27 o
   1   0   6       81.74      100.58      3.75 o
   2   0   6        7.40       19.21      4.97 o
   3   0   6      204.28      184.11     10.20 o
   4   0   6      338.80      352.56     17.35 o
   5   0   6       13.36       10.24      9.60 o
   6   0   6      217.80      196.69     16.94 o
  -8   1   6      227.88      250.36     17.90 o
  -7   1   6       41.99       45.90     10.33 o
  -6   1   6        0.00       -5.12      7.43 o
  -5   1   6      414.99      437.23     10.79 o
  -4   1   6      675.49      568.01     21.05 o
  -3   1   6       91.32       97.47     11.77 o
  -2   1   6      153.74      134.97      5.74 o
  -1   1   6      693.10      639.77     69.28 o
   0   1   6        0.14        9.02      2.04 o
   1   1   6     1558.07     1476.81     41.04 o
   2   1   6        3.38       18.54      6.58 o
   3   1   6        9.64       23.38      4.24 o
   4   1   6      208.23      204.94     14.47 o
   5   1   6      242.06      261.26     17.17 o
   6   1   6       31.51       30.29     11.98 o
  -8   2   6       20.32       16.21     10.83 o
  -7   2   6      241.32      232.44     16.11 o
  -6   2   6       88.56       74.84     10.13 o
  -5   2   6       48.35       54.27     11.94 o
  -4   2   6       89.02       92.62      6.13 o
  -3   2   6     1673.31     1554.32     29.67 o
  -2   2   6      500.16      487.97     10.54 o
  -1   2   6     2510.73     2613.72    136.05 o
   0   2   6     1928.72     2475.83     78.17 o
   1   2   6      232.66      216.19     11.54 o
   2   2   6       23.87       38.26      4.50 o
   3   2   6     1608.22     1578.24     48.17 o
   4   2   6      520.40      518.72     52.26 o
   5   2   6      194.86      197.79     15.73 o
   6   2   6      429.29      456.24     23.06 o
  -8   3   6       22.24       23.29     11.36 o
  -7   3   6      195.91      208.16     15.84 o
  -6   3   6       15.43       16.89      8.62 o
  -5   3   6      452.32      458.54     35.20 o
  -4   3   6      549.54      520.07     20.91 o
  -3   3   6       59.97       73.48      5.97 o
  -2   3   6      350.89      315.45     12.88 o
  -1   3   6      689.64      675.79     31.93 o
   0   3   6       53.49       67.78      2.93 o
   1   3   6      886.58      869.14     11.38 o
   2   3   6      318.13      328.70     21.01 o
   3   3   6       65.98       68.06      5.37 o
   4   3   6      359.66      342.71     11.25 o
   5   3   6       51.92       80.69     13.28 o
   6   3   6       10.90       14.40     13.78 o
  -7   4   6      142.64      146.86     14.38 o
  -6   4   6       93.55      104.50     11.82 o
  -5   4   6      530.32      523.74     25.81 o
  -4   4   6      199.32      170.86      8.54 o
  -3   4   6     1214.98     1173.71     24.40 o
  -2   4   6       52.28       63.72      6.05 o
  -1   4   6      446.86      454.11     37.81 o
   0   4   6     1209.54     1442.45     24.79 o
   1   4   6       33.16       48.59      9.28 o
   2   4   6        8.33       20.00      6.35 o
   3   4   6       47.66       61.32      7.65 o
   4   4   6       86.03      103.89      7.79 o
   5   4   6        5.77       17.83     12.14 o
  -7   5   6       91.21       93.60     13.14 o
  -6   5   6       12.36       17.01      9.58 o
  -5   5   6       28.43       28.00      9.33 o
  -4   5   6       41.91       46.94      6.72 o
  -3   5   6      125.16      110.37      7.57 o
  -2   5   6      266.23      237.87      9.67 o
  -1   5   6       96.02       87.57     10.63 o
   0   5   6       83.52      107.28      5.46 o
   1   5   6       17.57       31.56      5.83 o
   2   5   6        4.28        7.93      6.21 o
   3   5   6        0.64       33.72     12.35 o
   4   5   6      467.56      405.92     31.83 o
   5   5   6       62.28       77.46      8.68 o
  -7   6   6        7.67       26.29     11.84 o
  -6   6   6      149.15      177.81     15.52 o
  -5   6   6       18.53       18.99      9.69 o
  -4   6   6      152.14      137.92     12.98 o
  -3   6   6      606.96      581.96     21.67 o
  -2   6   6       31.93       28.86      6.06 o
  -1   6   6      134.54      124.69     11.95 o
   0   6   6      614.09      730.22     11.68 o
   1   6   6      104.76      122.81      8.25 o
   2   6   6      172.13      188.01     20.35 o
   3   6   6      298.67      253.49     12.72 o
   4   6   6       24.40       38.97     10.29 o
  -6   7   6       11.18       21.85     11.31 o
  -5   7   6       46.59       57.51     11.54 o
  -4   7   6      113.76       99.45      8.47 o
  -3   7   6      135.72      127.50      8.86 o
  -2   7   6      249.46      236.19     11.18 o
  -1   7   6       10.85       15.25      8.96 o
   0   7   6        9.97        9.69      4.50 o
   1   7   6      737.44      680.98     17.16 o
   2   7   6       37.97       43.59      7.90 o
   3   7   6       55.37       48.65      7.99 o
  -5   8   6       57.66       68.55     12.82 o
  -4   8   6      145.01      174.43     15.09 o
  -3   8   6      888.36      751.93     22.57 o
  -2   8   6        1.46        5.34     14.58 o
  -1   8   6      443.51      488.04     81.88 o
   0   8   6      299.97      334.89      9.40 o
   1   8   6       28.71       30.08     12.06 o
   2   8   6       79.23       70.72     11.43 o
  -4   9   6        5.10       26.29     11.95 o
  -3   9   6       80.26       74.52     15.06 o
  -2   9   6      175.28      159.91     15.31 o
   0   9   6       43.26       30.65      8.23 o
   1   9   6       72.14       56.39     12.05 o
  -3 -10   7       29.07       50.86     12.37 o
  -2 -10   7       21.59       27.54     10.97 o
  -1 -10   7       85.38       85.69     12.94 o
   0 -10   7      138.87      148.25     10.31 o
   1 -10   7       19.77       18.79     10.61 o
   2 -10   7      128.51      138.29     15.63 o
  -4  -9   7       22.99       38.79      7.69 o
  -3  -9   7      122.03      115.58      8.62 o
  -2  -9   7       12.38       30.26      9.87 o
  -1  -9   7       39.02       44.85     10.31 o
   0  -9   7       43.85       42.13      7.31 o
   1  -9   7       19.30       28.37      9.53 o
   2  -9   7      110.57      115.82     13.23 o
   3  -9   7       17.56       18.24     10.47 o
  -5  -8   7      127.73      140.01     10.13 o
  -4  -8   7       79.85       85.69      8.15 o
  -3  -8   7        1.19       12.17      5.67 o
  -2  -8   7        0.18        8.75      5.70 o
  -1  -8   7      128.41      123.09     12.00 o
   0  -8   7       82.45       66.24      7.03 o
   1  -8   7        0.16       -4.48      7.82 o
   2  -8   7      152.79      145.37     12.78 o
   3  -8   7      357.16      344.81     18.63 o
   4  -8   7        4.95       13.69     11.43 o
  -6  -7   7       63.63       70.54     12.43 o
  -5  -7   7      151.52      172.93     14.22 o
  -4  -7   7       18.37       30.36      7.98 o
  -3  -7   7       84.51       82.37      6.91 o
  -2  -7   7      600.97      541.68     40.32 o
  -1  -7   7       39.37       34.54      8.30 o
   0  -7   7      276.58      291.87     10.96 o
   1  -7   7      208.83      176.23     12.87 o
   2  -7   7       13.53        8.25      8.16 o
   3  -7   7      174.43      185.60     14.06 o
   4  -7   7       87.06       62.31     12.07 o
   5  -7   7        0.38        5.42     11.52 o
  -7  -6   7      170.57      213.81     17.60 o
  -6  -6   7       91.02      110.13     13.14 o
  -5  -6   7      194.39      214.53      9.81 o
  -4  -6   7      565.30      532.16     24.59 o
  -3  -6   7      117.58      103.57     11.05 o
  -2  -6   7       86.83       91.92      8.87 o
  -1  -6   7      322.33      301.38     15.34 o
   0  -6   7      396.70      451.73     12.77 o
   1  -6   7       68.20       73.83      9.49 o
   2  -6   7      564.77      593.31     20.23 o
   3  -6   7        3.26       13.85      9.12 o
   4  -6   7       10.25       17.49      9.85 o
   5  -6   7       16.81       20.57     11.15 o
  -7  -5   7       27.02       39.11     11.18 o
  -6  -5   7       17.14       22.13     10.95 o
  -5  -5   7      477.92      472.17     24.56 o
  -4  -5   7       10.98       18.31      5.43 o
  -3  -5   7      120.24       96.09      9.36 o
  -2  -5   7      376.56      374.10     23.42 o
  -1  -5   7       37.15       42.89      4.88 o
   0  -5   7      338.59      394.61     11.36 o
   1  -5   7      169.76      169.85     11.38 o
   2  -5   7       93.90       96.78      9.81 o
   3  -5   7      117.00      109.65      9.60 o
   4  -5   7       12.85        6.88      9.62 o
   5  -5   7        0.37       27.15     11.06 o
  -7  -4   7       42.13       52.87     10.47 o
  -6  -4   7        3.64       18.35      9.81 o
  -5  -4   7      163.80      200.09      9.82 o
  -4  -4   7      774.66      745.07     41.53 o
  -3  -4   7      151.36      130.29      6.72 o
  -2  -4   7       34.36       30.04      4.27 o
  -1  -4   7      716.58      665.48     23.13 o
   0  -4   7        2.09        7.59      4.82 o
   1  -4   7        4.84       20.96      6.93 o
   2  -4   7      783.66      760.17     20.59 o
   3  -4   7      510.36      462.38     12.78 o
   4  -4   7       25.10       27.06      9.37 o
   5  -4   7       82.08       67.73     12.87 o
   6  -4   7        0.81       14.01     11.66 o
  -8  -3   7      181.00      193.97     16.43 o
  -7  -3   7       50.77       43.96     10.01 o
  -6  -3   7      357.83      333.10     16.91 o
  -5  -3   7      402.43      400.76     27.63 o
  -4  -3   7        5.22       14.26      5.02 o
  -3  -3   7      174.45      145.13     13.29 o
  -2  -3   7      404.23      415.73      9.74 o
  -1  -3   7       37.19       51.75      4.06 o
   0  -3   7     2285.60     2677.74     27.09 o
   1  -3   7     1274.05     1632.90     29.78 o
   2  -3   7       17.03       15.79      7.20 o
   3  -3   7      617.19      567.06     13.67 o
   4  -3   7       71.03       55.96     10.61 o
   5  -3   7        2.69        5.07      8.69 o
   6  -3   7      360.95      368.99     21.76 o
  -8  -2   7      177.68      219.07     18.13 o
  -7  -2   7      520.46      529.40     22.77 o
  -6  -2   7        0.53       -1.37      7.47 o
  -5  -2   7      179.73      192.80      8.22 o
  -4  -2   7      981.90      912.78     39.17 o
  -3  -2   7        0.91        5.22      8.66 o
  -2  -2   7        7.19       13.29      4.00 o
  -1  -2   7     1384.77     1325.32     13.60 o
   0  -2   7     1919.76     2508.41     25.71 o
   2  -2   7      785.86      670.16     13.76 o
   3  -2   7      196.79      179.54      8.61 o
   4  -2   7       31.77       24.37     10.35 o
   5  -2   7      162.97      152.16     14.40 o
   6  -2   7      261.93      247.57     18.67 o
  -8  -1   7      101.66      103.29     14.58 o
  -7  -1   7        4.60       -7.91      9.78 o
  -6  -1   7      524.83      513.31     20.98 o
  -5  -1   7      270.59      271.20     13.82 o
  -4  -1   7      253.33      236.15      8.60 o
  -3  -1   7      588.72      568.84     16.83 o
  -2  -1   7      261.60      245.71      7.25 o
  -1  -1   7       14.75       28.25      4.00 o
   0  -1   7     2159.43     2711.80     26.64 o
   2  -1   7       41.21       44.59      7.37 o
   3  -1   7      609.31      579.79     13.54 o
   4  -1   7      276.77      230.36     15.34 o
   5  -1   7        0.94       -0.46      9.97 o
   6  -1   7       38.73       42.65     12.55 o
  -8   0   7      208.32      224.90     17.71 o
  -7   0   7      250.83      251.75     16.73 o
  -6   0   7        6.69       11.22      8.43 o
  -5   0   7      612.27      586.98     12.94 o
  -4   0   7      355.71      318.30     11.11 o
  -3   0   7      101.61      124.83      6.39 o
  -2   0   7       81.09       90.44      5.37 o
  -1   0   7       29.19       24.33      3.87 o
   0   0   7      412.16      454.99      5.62 o
   1   0   7        1.13       16.25      3.17 o
   2   0   7      404.49      376.87     16.01 o
   3   0   7      212.79      187.72      8.57 o
   4   0   7      286.23      280.37     16.66 o
   5   0   7       62.37       71.77     12.43 o
   6   0   7       62.47       68.05     15.29 o
  -8   1   7       24.73       31.38     11.50 o
  -7   1   7      746.78      737.71     26.63 o
  -6   1   7      255.72      256.44     15.18 o
  -5   1   7       53.33       52.85      7.41 o
  -4   1   7      165.45      147.74      7.08 o
  -3   1   7      704.49      623.41     12.21 o
  -2   1   7      129.43      147.38      9.71 o
  -1   1   7      730.19      885.12    188.44 o
   0   1   7     2678.03     3390.56     57.86 o
   1   1   7      670.48      682.93     41.64 o
   2   1   7      594.42      600.69     13.08 o
   3   1   7     1449.54     1357.62     20.48 o
   4   1   7      122.63      107.20     12.94 o
   5   1   7      127.62      136.03     15.04 o
   6   1   7      230.89      232.30     18.79 o
  -8   2   7      146.32      138.75     15.50 o
  -7   2   7      252.21      255.32     16.96 o
  -6   2   7        1.76       10.29      8.11 o
  -5   2   7      455.45      424.25     11.53 o
  -4   2   7      244.65      214.61      8.38 o
  -3   2   7       53.51       52.47      5.28 o
  -2   2   7      224.60      224.51      7.93 o
  -1   2   7     3478.46     3542.96    131.46 o
   0   2   7      193.47      240.40      4.48 o
   1   2   7     2135.69     1940.63     43.32 o
   2   2   7      783.52      775.15     20.85 o
   3   2   7       26.90       37.15      7.30 o
   4   2   7     1280.74     1241.19     31.86 o
   5   2   7      244.69      225.49     17.30 o
  -7   3   7      229.96      226.36     16.55 o
  -6   3   7      258.49      232.64     15.45 o
  -5   3   7      107.38      135.30     21.65 o
  -4   3   7      955.29      884.86     24.10 o
  -3   3   7     1496.46     1380.69     20.14 o
  -2   3   7      471.27      436.73     11.24 o
  -1   3   7      510.56      577.00    116.65 o
   0   3   7     4334.56     5274.45     58.65 o
   1   3   7       88.11       99.02      7.10 o
   2   3   7     2154.94     2015.70     45.25 o
   3   3   7      851.36      804.73     30.41 o
   4   3   7       70.31       84.07     12.00 o
   5   3   7       39.66       51.68     12.66 o
  -7   4   7      142.23      150.70     14.99 o
  -6   4   7       79.12       86.10     11.61 o
  -5   4   7        2.66        0.66      7.95 o
  -4   4   7      431.94      412.15     12.48 o
  -3   4   7       41.30       50.26      9.37 o
  -2   4   7      960.96      942.73     23.79 o
  -1   4   7      133.25      126.90      7.66 o
   0   4   7      339.68      395.41      8.11 o
   1   4   7       37.81       32.80      9.30 o
   2   4   7      179.53      217.39     17.49 o
   3   4   7       19.37        7.13      9.30 o
   4   4   7      365.73      369.68     19.47 o
   5   4   7       34.44       48.78     13.37 o
  -7   5   7      161.57      175.07     16.39 o
  -6   5   7       95.44      119.13     13.26 o
  -5   5   7      283.29      275.77     19.86 o
  -4   5   7      377.49      322.57     11.72 o
  -3   5   7      174.67      171.01      9.62 o
  -2   5   7       24.60       20.79      7.89 o
  -1   5   7       18.57       20.37      6.36 o
   0   5   7     1253.38     1539.73     16.30 o
   1   5   7      135.77      184.86     41.21 o
   2   5   7      507.87      506.55     40.70 o
   3   5   7      282.08      285.42     17.15 o
  -6   6   7       63.41       67.59     12.89 o
  -5   6   7       87.83      106.10     13.01 o
  -4   6   7      127.89      111.31      8.72 o
  -3   6   7      138.24      127.62     11.05 o
  -2   6   7      121.96      126.35     12.70 o
  -1   6   7       22.21       45.81     15.05 o
   0   6   7      255.05      293.74     11.15 o
   1   6   7     1125.15     1092.48     59.64 o
   2   6   7        7.65       23.49      7.41 o
   3   6   7       53.00       55.41      8.41 o
  -5   7   7       69.50       72.71     12.37 o
  -4   7   7      156.31      158.50     15.60 o
  -3   7   7      369.67      327.34     12.73 o
  -2   7   7       73.55       70.33      8.36 o
  -1   7   7      476.49      482.31     42.89 o
   0   7   7      231.96      270.72      8.36 o
   1   7   7       24.75       38.85     19.87 o
   2   7   7       69.83       83.96     13.76 o
   3   7   7       81.67       87.12      9.65 o
  -4   8   7       16.21       35.36      8.11 o
  -3   8   7      123.37      103.40     15.10 o
  -2   8   7      265.55      246.05     12.34 o
  -1   8   7        2.05        7.54      7.36 o
   0   8   7      136.78      136.77     11.40 o
   1   8   7      167.77      165.41     24.41 o
   2   8   7       17.67       24.24     14.22 o
  -2   9   7       42.40       31.81      8.29 o
  -1   9   7       24.71       29.30      8.61 o
   0   9   7       25.35       36.74      6.24 o
  -2 -10   8      176.16      167.55     15.91 o
  -1 -10   8      141.75      137.95     14.81 o
   0 -10   8        9.58       17.78      7.66 o
   1 -10   8      106.69      109.74     14.86 o
  -4  -9   8       56.86       63.29     12.39 o
  -3  -9   8      156.06      151.45     14.58 o
  -2  -9   8        7.58        8.69      9.83 o
  -1  -9   8      148.08      155.59     14.47 o
   0  -9   8       58.04       78.52      8.34 o
   1  -9   8       92.98       89.74     12.27 o
   2  -9   8       62.66       84.25     12.46 o
   3  -9   8      271.82      247.41     18.03 o
  -5  -8   8      125.62      161.29     10.91 o
  -4  -8   8      170.67      152.00     14.24 o
  -3  -8   8       44.13       51.11     10.45 o
  -2  -8   8      260.86      273.88     16.75 o
  -1  -8   8      226.87      204.37     14.65 o
   0  -8   8       75.57       91.22      8.02 o
   1  -8   8      296.77      300.28     17.33 o
   2  -8   8       44.99       50.54     10.67 o
   3  -8   8        8.89       11.47     11.41 o
  -6  -7   8       66.74       90.47     13.46 o
  -5  -7   8        1.04       14.62      7.29 o
  -4  -7   8      409.48      389.09     12.93 o
  -3  -7   8      541.79      519.44     21.05 o
  -2  -7   8       22.46       22.54      8.50 o
  -1  -7   8      396.48      361.01     17.76 o
   0  -7   8      161.78      174.61      9.41 o
   1  -7   8        1.02       15.82      8.39 o
   2  -7   8       55.62       58.74     10.49 o
   3  -7   8      357.56      329.42     17.69 o
   4  -7   8       54.86       52.21     12.53 o
  -6  -6   8      245.65      309.90     18.88 o
  -5  -6   8      567.29      573.65     15.56 o
  -4  -6   8        2.91       10.90      5.97 o
  -3  -6   8       17.94       14.23      5.72 o
  -2  -6   8      233.39      234.38     14.56 o
  -1  -6   8       76.23       63.29      9.69 o
   0  -6   8      218.26      269.13     10.51 o
   1  -6   8        4.25        0.75      7.86 o
   2  -6   8        5.98       11.77      8.27 o
   3  -6   8       67.43       59.11     10.06 o
   4  -6   8        6.17        7.27     10.49 o
   5  -6   8       45.60       44.94     12.71 o
  -7  -5   8       31.18       46.58     12.55 o
  -6  -5   8      139.50      125.97     12.89 o
  -5  -5   8       29.63       50.92     11.05 o
  -4  -5   8      837.87      860.55     16.95 o
  -3  -5   8        2.43        0.61      4.99 o
  -2  -5   8      516.62      492.97     18.81 o
  -1  -5   8       19.65       45.33      8.82 o
   0  -5   8        8.21       20.66      5.82 o
   1  -5   8      278.67      270.36     14.42 o
   2  -5   8        3.03       10.74      7.79 o
   3  -5   8      127.18      111.45     11.50 o
   4  -5   8      246.00      259.52     17.46 o
   5  -5   8       58.56       71.52     13.37 o
  -7  -4   8       84.26       84.78     12.21 o
  -6  -4   8       83.41       95.29     11.04 o
  -5  -4   8      310.24      292.56     10.58 o
  -4  -4   8       17.46       25.62      6.26 o
  -3  -4   8      308.70      292.23      9.41 o
  -2  -4   8        4.18        5.78      6.63 o
  -1  -4   8      240.92      213.12     12.94 o
   0  -4   8       65.97       80.60      6.50 o
   2  -4   8       93.11      115.77     10.49 o
   3  -4   8      182.28      181.50     15.87 o
   4  -4   8      167.19      145.42     13.99 o
   5  -4   8        0.27        5.19     11.45 o
  -7  -3   8      432.86      473.43     22.22 o
  -6  -3   8      143.70      159.50     13.05 o
  -5  -3   8       92.07      111.92      7.34 o
  -4  -3   8      769.21      808.47     15.24 o
  -3  -3   8       74.38       70.34      8.87 o
  -2  -3   8       73.70       76.29      5.23 o
  -1  -3   8     3796.82     3372.25     46.08 o
   0  -3   8      180.86      233.38      9.20 o
   1  -3   8        6.15       27.66      7.91 o
   2  -3   8      114.84       96.60      9.37 o
   3  -3   8      284.60      278.73     10.64 o
   4  -3   8       11.93       10.47      9.76 o
   5  -3   8      356.87      372.65     20.94 o
  -8  -2   8       83.98      123.27     15.89 o
  -7  -2   8       13.21       18.17     11.02 o
  -6  -2   8      171.73      177.44     13.85 o
  -5  -2   8      480.90      442.79     30.39 o
  -4  -2   8       89.31       97.56      6.71 o
  -3  -2   8     1032.83      984.68     22.50 o
  -2  -2   8      219.00      217.50     19.55 o
  -1  -2   8      155.85      150.56     10.54 o
   0  -2   8      222.91      258.54      9.34 o
   1  -2   8      358.33      512.17     17.55 o
   2  -2   8       30.69       41.36      8.53 o
   3  -2   8      836.59      738.89     48.29 o
   4  -2   8      154.17      137.67     14.13 o
   5  -2   8      137.90      130.95     14.35 o
  -8  -1   8       37.27       57.97     13.23 o
  -7  -1   8      229.98      242.36     16.73 o
  -6  -1   8      121.45      120.57     12.25 o
  -5  -1   8        3.66       19.14      5.90 o
  -4  -1   8     1597.91     1492.01     44.64 o
  -3  -1   8      503.24      486.29     11.05 o
  -2  -1   8       94.62       98.61      5.42 o
  -1  -1   8      480.28      427.89     16.16 o
   0  -1   8      744.64      868.06     15.86 o
   1  -1   8       18.54       21.58      7.63 o
   2  -1   8      681.78      626.90     14.45 o
   3  -1   8      592.38      587.16     23.02 o
   4  -1   8       20.60       17.60     10.24 o
   5  -1   8       48.69       40.57     11.77 o
  -8   0   8        7.81       17.49     11.50 o
  -7   0   8       42.26       36.11     10.42 o
  -6   0   8      139.82      151.89     12.96 o
  -5   0   8       41.61       61.20     17.26 o
  -4   0   8      134.64      127.62      7.30 o
  -3   0   8      155.67      132.01      6.60 o
  -2   0   8       43.25       46.56      4.79 o
  -1   0   8       28.50       49.06      4.82 o
   0   0   8      682.56      793.98     15.26 o
   1   0   8      165.57      182.85     12.91 o
   2   0   8       64.77       79.41     11.41 o
   3   0   8      322.22      281.98     10.68 o
   4   0   8      435.52      373.63     19.63 o
   5   0   8        1.75        0.05     11.36 o
  -8   1   8      152.43      155.45     15.70 o
  -7   1   8      134.14      121.01     13.14 o
  -6   1   8       47.89       44.32      9.39 o
  -5   1   8      138.17      134.77     12.18 o
  -4   1   8      598.38      507.01     12.33 o
  -3   1   8      132.82      109.63      6.21 o
  -2   1   8      499.43      457.72     32.91 o
  -1   1   8     1822.77     1849.57    197.28 o
   0   1   8       87.29      106.57      3.49 o
   1   1   8      320.88      293.57     17.67 o
   2   1   8      379.10      384.56     20.49 o
   3   1   8      165.19      154.75      8.87 o
   4   1   8      261.33      277.72     18.15 o
   5   1   8      192.90      211.96     17.71 o
  -7   2   8       50.22       44.48     10.95 o
  -6   2   8      304.76      305.79     16.89 o
  -5   2   8      116.96      148.36     20.82 o
  -4   2   8     1055.25      997.79     17.55 o
  -3   2   8     2066.55     1980.50     24.11 o
  -2   2   8      233.52      244.65     12.70 o
  -1   2   8      296.87      264.85     13.87 o
   0   2   8     1242.02     1598.74     35.29 o
   1   2   8      368.01      386.82     23.42 o
   2   2   8      611.24      599.30     14.14 o
   3   2   8      872.57      832.72     17.71 o
   4   2   8       28.81       24.43     11.77 o
   5   2   8        0.84       18.88     14.26 o
  -7   3   8      302.38      277.42     18.65 o
  -6   3   8        3.65        3.61      8.39 o
  -5   3   8      766.88      739.48     49.04 o
  -4   3   8     2617.95     2581.87     66.09 o
  -3   3   8       71.32       67.10      6.73 o
  -2   3   8     1499.58     1439.26     20.86 o
  -1   3   8      489.49      476.66     12.15 o
   0   3   8      810.91      962.57     14.72 o
   1   3   8      888.68      839.47     15.39 o
   2   3   8       49.02       88.14     22.50 o
   3   3   8        2.38       15.38      9.42 o
   4   3   8        1.31       27.82     12.82 o
   5   3   8       15.02       27.02     14.17 o
  -7   4   8      231.67      249.74     18.22 o
  -6   4   8      503.19      561.89     23.82 o
  -5   4   8        6.84       18.31      8.69 o
  -4   4   8     1110.60     1055.24     34.33 o
  -3   4   8      550.43      538.60     14.06 o
  -2   4   8      230.89      217.58      9.57 o
  -1   4   8      396.55      368.56     16.73 o
   0   4   8      350.29      413.05      8.59 o
   1   4   8        3.58       13.49      8.89 o
   2   4   8       55.50       54.20     11.82 o
   3   4   8      373.25      348.05     18.95 o
  -6   5   8      195.73      171.73     15.50 o
  -5   5   8      210.88      225.65     10.78 o
  -4   5   8      127.90      132.48      9.04 o
  -3   5   8       74.17       59.93      7.09 o
  -2   5   8      237.29      233.99     10.33 o
  -1   5   8      351.03      355.07     12.14 o
   0   5   8      146.30      171.57      6.63 o
   1   5   8     1102.16     1034.50     42.72 o
   2   5   8      173.77      192.70      9.74 o
   3   5   8      122.40      137.40     15.36 o
  -6   6   8      186.58      202.59     17.12 o
  -5   6   8        2.95       39.44     24.88 o
  -4   6   8      309.38      290.47     12.23 o
  -3   6   8      535.97      492.19     32.97 o
  -2   6   8      161.77      135.77      7.82 o
  -1   6   8      309.28      257.38     16.53 o
   0   6   8      625.98      713.07     26.86 o
   1   6   8       55.19       95.40     29.68 o
   2   6   8      114.28      126.99      9.26 o
   3   6   8      429.59      441.86     22.61 o
  -5   7   8      310.33      357.65     21.35 o
  -4   7   8        8.33       17.29      7.18 o
  -3   7   8      235.19      223.46     11.48 o
  -2   7   8      256.78      250.20     12.21 o
  -1   7   8       70.01       70.81      8.46 o
   0   7   8       53.98       75.48      6.72 o
   1   7   8      558.91      533.97     16.33 o
   2   7   8        2.33       20.33      7.92 o
  -4   8   8      135.07      129.72     15.29 o
  -3   8   8       61.47       64.53      9.96 o
  -2   8   8       38.30       51.77     14.35 o
  -1   8   8       36.91       73.61     27.22 o
   0   8   8       71.04       86.85      6.94 o
   1   8   8       16.62       37.39     12.62 o
  -1 -10   9       33.26       28.07     11.95 o
  -3  -9   9        1.90        7.82     10.86 o
  -2  -9   9       34.76       44.50     11.43 o
  -1  -9   9      144.04      113.15     13.71 o
   0  -9   9        0.01       11.36      7.35 o
   1  -9   9       17.94       23.77     10.79 o
   2  -9   9       81.08       85.78     13.39 o
  -5  -8   9        7.48       15.09     11.98 o
  -4  -8   9       48.79       62.36     12.66 o
  -3  -8   9      499.96      449.79     21.81 o
  -2  -8   9       10.49       19.66      9.71 o
  -1  -8   9      435.95      413.70     20.66 o
   0  -8   9      286.21      363.39     13.66 o
   1  -8   9       12.38       12.71      9.71 o
   2  -8   9      150.31      146.81     14.47 o
   3  -8   9      262.52      265.19     18.17 o
  -5  -7   9      224.93      242.06     12.00 o
  -4  -7   9      140.01      151.82     13.78 o
  -3  -7   9       16.26       22.26      9.60 o
  -2  -7   9      256.86      264.55     16.34 o
  -1  -7   9      217.35      220.03     14.93 o
   0  -7   9        2.10        7.54      5.98 o
   1  -7   9      304.31      283.07     16.78 o
   2  -7   9      181.88      168.07     14.26 o
   3  -7   9        0.07       -3.29      8.87 o
   4  -7   9       75.78       77.90     15.18 o
  -6  -6   9      190.91      213.79     17.12 o
  -5  -6   9        0.04       17.29     18.73 o
  -4  -6   9       83.43       97.40     12.27 o
  -3  -6   9       13.11        6.72      9.14 o
  -2  -6   9       21.27       18.22      8.80 o
  -1  -6   9      201.04      171.59     13.23 o
   0  -6   9      853.55      938.69     19.41 o
   1  -6   9       60.73       57.10      9.85 o
   2  -6   9       27.80       36.75      9.01 o
   3  -6   9       79.84       75.29     11.66 o
   4  -6   9      108.26       91.43     13.85 o
  -7  -5   9       27.66       36.80     12.94 o
  -6  -5   9       16.41       34.58     11.18 o
  -5  -5   9        1.39        8.72      6.80 o
  -4  -5   9       17.17       21.24      6.59 o
  -3  -5   9       38.09       51.50     10.15 o
  -2  -5   9       17.61       34.03      9.26 o
  -1  -5   9      114.46      110.26     11.47 o
   0  -5   9      688.23      798.35     17.23 o
   1  -5   9       27.03       35.82      8.37 o
   2  -5   9      693.21      679.19     22.63 o
   3  -5   9       94.16       81.12     12.23 o
   4  -5   9      516.31      425.77     22.22 o
  -7  -4   9      100.56      108.78     13.76 o
  -6  -4   9       81.50      105.37     11.61 o
  -5  -4   9       21.15       32.42      6.59 o
  -4  -4   9        1.75        9.04      5.35 o
  -3  -4   9      237.55      226.18     13.69 o
  -2  -4   9      289.72      246.02     14.15 o
  -1  -4   9     1285.46     1120.68     27.91 o
   0  -4   9      303.95      338.50     11.25 o
   1  -4   9       11.03       18.54      7.91 o
   2  -4   9      655.15      652.86     22.22 o
   3  -4   9      165.70      147.59      9.19 o
   4  -4   9        6.87       14.72     10.26 o
   5  -4   9       99.60       95.80     15.06 o
  -7  -3   9        2.74        7.86     10.79 o
  -6  -3   9        1.05       11.93      8.73 o
  -5  -3   9      185.35      192.80      8.95 o
  -4  -3   9        0.57        6.59      5.28 o
  -3  -3   9      379.40      347.64     16.00 o
  -2  -3   9      176.13      182.04     12.69 o
  -1  -3   9       89.64       89.60     10.40 o
   0  -3   9      383.13      450.93     12.49 o
   2  -3   9       23.89       18.29      7.36 o
   3  -3   9       84.60       75.42      7.85 o
   4  -3   9       36.81       15.75     10.93 o
   5  -3   9      178.92      169.33     16.46 o
  -7  -2   9      272.35      335.32     19.27 o
  -6  -2   9       14.40       39.32     10.58 o
  -5  -2   9       83.59       99.99      7.62 o
  -4  -2   9      968.41      846.14     16.13 o
  -3  -2   9      230.93      215.51     11.81 o
  -2  -2   9        9.15       13.78      7.84 o
  -1  -2   9      762.01      744.24     22.13 o
   0  -2   9       61.98       89.46      6.77 o
   1  -2   9       27.47       23.91      7.70 o
   2  -2   9      283.44      256.26     10.44 o
   3  -2   9      171.74      171.22      9.57 o
   4  -2   9        0.44       24.14     12.11 o
   5  -2   9       23.31       11.73     12.07 o
  -7  -1   9       25.50       23.36     10.63 o
  -6  -1   9       36.63       41.44     10.83 o
  -5  -1   9      138.89      145.56      8.80 o
  -4  -1   9       59.30       70.91      7.31 o
  -3  -1   9      125.26      111.67      6.57 o
  -2  -1   9      356.07      334.04     15.75 o
  -1  -1   9        0.02       -7.79      7.79 o
   0  -1   9      424.61      407.14     11.75 o
   1  -1   9        1.75       10.40      7.66 o
   2  -1   9      246.36      215.58      9.88 o
   3  -1   9       53.29       54.10      7.38 o
   4  -1   9      145.95      121.12     15.45 o
   5  -1   9       12.72       38.65     13.90 o
  -7   0   9       29.61       53.67     11.54 o
  -6   0   9       26.54       29.07      8.94 o
  -5   0   9        4.76       24.02     12.05 o
  -4   0   9      668.07      597.06     13.56 o
  -3   0   9      267.71      232.67      8.50 o
  -2   0   9      108.93      102.81     15.05 o
  -1   0   9      266.48      232.90     13.30 o
   0   0   9      285.16      336.46     11.07 o
   1   0   9       72.09       91.48      9.35 o
   2   0   9      168.84      170.13      9.13 o
   3   0   9       91.40       79.26      7.92 o
   4   0   9        5.40       24.87     12.23 o
   5   0   9       60.17       54.22     14.17 o
  -7   1   9       11.68       27.43     10.29 o
  -6   1   9       14.97       12.94      8.53 o
  -5   1   9      125.90      126.45      7.67 o
  -4   1   9        0.60       15.44      5.43 o
  -3   1   9      429.97      351.57     10.43 o
  -2   1   9      507.15      487.35     28.70 o
  -1   1   9       19.84       29.01      7.66 o
   0   1   9      502.76      642.58     11.46 o
   1   1   9      324.64      361.33     16.46 o
   2   1   9       65.83       75.62      7.70 o
   3   1   9      252.89      248.32     11.36 o
   4   1   9      579.62      553.84     23.91 o
   5   1   9        5.53        0.32     15.36 o
  -7   2   9      170.26      186.27     15.95 o
  -6   2   9       13.50       14.19      8.89 o
  -5   2   9      626.79      595.44     14.70 o
  -4   2   9      746.00      686.32     15.29 o
  -3   2   9       23.91       14.53      5.85 o
  -2   2   9        1.93        8.99      5.40 o
  -1   2   9      674.22      623.73     13.25 o
   0   2   9       19.93       22.24      5.88 o
   1   2   9      128.95      146.26     22.99 o
   2   2   9      174.33      199.61     21.35 o
   3   2   9      239.49      253.41     12.59 o
   4   2   9        3.28       38.33     12.73 o
  -7   3   9      202.05      200.90     16.66 o
  -6   3   9      178.45      174.11     15.09 o
  -5   3   9      392.95      410.50     24.86 o
  -4   3   9      123.13      130.64      8.92 o
  -3   3   9      661.54      636.41     33.55 o
  -2   3   9       98.01       96.81     18.55 o
  -1   3   9      323.34      376.72     76.31 o
   0   3   9       19.91       40.55      9.22 o
   1   3   9      309.79      327.64     17.33 o
   2   3   9      609.91      607.35     22.77 o
   3   3   9       77.72       74.47     12.89 o
   4   3   9      321.98      351.32     20.71 o
  -6   4   9      275.15      284.26     18.10 o
  -5   4   9       47.88       96.79     31.86 o
  -4   4   9        2.47        7.96      6.69 o
  -3   4   9      187.89      180.76      9.43 o
  -2   4   9        1.92        1.42      5.96 o
  -1   4   9       76.66       93.45     22.66 o
   0   4   9      130.60      187.39     13.64 o
   1   4   9       31.96       34.33     10.13 o
   2   4   9      156.13      142.88     13.97 o
   3   4   9       46.42       52.55     11.79 o
  -6   5   9       46.86       52.64     12.66 o
  -5   5   9        3.68       12.16     10.25 o
  -4   5   9       74.77       70.55      8.11 o
  -3   5   9      456.12      464.78     14.51 o
  -2   5   9      114.91      110.42      8.83 o
  -1   5   9       80.44       84.53     11.75 o
   0   5   9     1354.49     1703.83     18.27 o
   1   5   9        1.79       11.52     10.58 o
   2   5   9      105.58      129.21     14.61 o
   3   5   9      399.84      405.88     22.33 o
  -5   6   9      272.80      291.18     14.00 o
  -4   6   9      211.99      201.57     11.53 o
  -3   6   9      272.36      253.88     11.83 o
  -2   6   9      517.26      516.70     29.65 o
  -1   6   9       57.82       62.37      7.68 o
   0   6   9       25.66       37.23      7.87 o
   1   6   9      400.80      424.83     22.19 o
   2   6   9      111.68      141.47     16.64 o
  -4   7   9      106.24       93.72      9.56 o
  -3   7   9      658.99      592.23     18.04 o
  -2   7   9        9.21       13.03      8.63 o
  -1   7   9      292.06      352.18     47.93 o
   0   7   9      388.12      481.29     11.45 o
   1   7   9        2.20       38.99     13.14 o
  -3  -9  10       12.80       16.02     11.41 o
  -2  -9  10        0.33       -2.08     11.15 o
  -1  -9  10       10.54       11.63     11.09 o
   0  -9  10       49.60       54.77      8.53 o
   1  -9  10       22.05       33.17     12.25 o
  -4  -8  10       87.65       78.61     13.76 o
  -3  -8  10        7.67       -0.73     10.29 o
  -2  -8  10      191.82      192.00     15.77 o
  -1  -8  10      232.20      206.72     16.21 o
   0  -8  10       13.14        5.53      7.34 o
   1  -8  10      111.54      125.01     14.74 o
   2  -8  10       56.33       66.79     12.46 o
  -5  -7  10       30.09       47.04     13.21 o
  -4  -7  10       99.89       98.15     13.74 o
  -3  -7  10      154.36      155.52     15.45 o
  -2  -7  10        5.85        5.39      9.35 o
  -1  -7  10      320.49      316.19     18.31 o
   0  -7  10      337.93      352.37     13.46 o
   1  -7  10        0.11        1.60      9.44 o
   2  -7  10      136.36      135.87     13.39 o
  -5  -6  10      194.19      201.58     16.46 o
  -4  -6  10       61.17       69.94     11.98 o
  -3  -6  10       25.92       26.45     10.19 o
  -2  -6  10      545.30      491.12     21.35 o
  -1  -6  10      151.79      163.91     13.67 o
   0  -6  10       10.96       16.82      6.35 o
   1  -6  10      182.16      182.49     14.03 o
   2  -6  10       25.30       25.46      9.69 o
   3  -6  10       66.63       60.28      8.92 o
  -6  -5  10        1.74        4.85     10.88 o
  -5  -5  10        6.15        3.79      9.87 o
  -4  -5  10      200.15      204.74     14.26 o
  -3  -5  10      202.82      171.73     13.35 o
  -2  -5  10      184.12      156.69     13.14 o
  -1  -5  10      148.16      126.24     11.93 o
   0  -5  10      373.56      444.10     13.82 o
   1  -5  10        0.63        3.75      8.18 o
   2  -5  10      893.35      769.59     25.74 o
   3  -5  10      267.84      225.97     13.17 o
   4  -5  10        3.53        1.10     11.52 o
  -7  -4  10        0.12        8.87     11.29 o
  -6  -4  10        6.90        6.22     10.29 o
  -5  -4  10      225.27      241.75     16.85 o
  -4  -4  10      327.43      265.72     16.05 o
  -3  -4  10        3.03        3.38      8.14 o
  -2  -4  10     1201.18     1116.78     29.46 o
  -1  -4  10       96.10       95.11     11.22 o
   0  -4  10     1548.63     1747.10     26.09 o
   1  -4  10      486.23      545.63     21.23 o
   2  -4  10        3.76        8.53      8.43 o
   3  -4  10      143.55      133.90     14.46 o
   4  -4  10       33.97       39.61     12.18 o
  -7  -3  10      218.29      263.43     19.13 o
  -6  -3  10       69.28       81.56     13.21 o
  -5  -3  10      136.69      124.17      8.71 o
  -4  -3  10      738.68      624.70     21.78 o
  -3  -3  10       21.48       23.75      8.55 o
  -2  -3  10      107.57      102.84     11.52 o
  -1  -3  10      595.96      545.13     20.78 o
   0  -3  10       31.41       36.43      6.42 o
   1  -3  10        3.06       13.78      7.89 o
   2  -3  10      210.50      200.85     12.22 o
   3  -3  10       47.49       47.63      8.14 o
   4  -3  10        0.28       11.89     11.93 o
  -7  -2  10        0.06        5.90     10.70 o
  -6  -2  10      157.54      166.88     14.70 o
  -5  -2  10       73.29       78.18      7.96 o
  -4  -2  10        2.21       11.70      8.91 o
  -3  -2  10       79.65       63.41      9.67 o
  -2  -2  10       10.81       16.48      7.50 o
  -1  -2  10       39.59       39.52      9.46 o
   0  -2  10      241.29      271.25     10.83 o
   2  -2  10       25.26       21.69      8.79 o
   3  -2  10       60.13       54.45      8.09 o
   4  -2  10        9.59       17.12     12.96 o
  -7  -1  10       23.95       43.38     11.09 o
  -6  -1  10        0.53        9.23      9.78 o
  -5  -1  10       76.08      100.08      7.59 o
  -4  -1  10      228.57      216.95      9.24 o
  -3  -1  10        5.11        0.30      9.05 o
  -2  -1  10        6.36       11.57      9.07 o
  -1  -1  10       21.66       18.56      9.10 o
   0  -1  10       90.49      110.97      8.13 o
   1  -1  10        0.89       12.49     15.99 o
   2  -1  10        9.40       18.23      6.68 o
   3  -1  10      107.44       99.76     14.03 o
   4  -1  10        8.71       27.61     12.75 o
  -7   0  10       90.32      104.50     12.98 o
  -6   0  10      114.54      125.05     12.91 o
  -5   0  10        1.47       10.52      5.66 o
  -4   0  10        0.57        7.59      5.26 o
  -3   0  10       16.53       17.74      8.14 o
  -2   0  10      177.85      156.14     12.55 o
  -1   0  10      100.15       89.35     10.40 o
   0   0  10      658.48      770.35     17.15 o
   2   0  10        4.13       23.10      9.66 o
   3   0  10      323.80      314.87     12.41 o
   4   0  10       61.72       70.52     15.52 o
  -7   1  10      131.67      157.19     15.11 o
  -6   1  10        5.62       23.84      9.07 o
  -5   1  10      141.08      150.69     16.69 o
  -4   1  10       85.56       72.30      6.68 o
  -3   1  10       46.64       42.88     10.39 o
  -2   1  10        3.10       -2.90      7.68 o
  -1   1  10      828.93      782.21     24.59 o
   0   1  10      305.82      374.77     19.90 o
   1   1  10      131.66      170.98     30.00 o
   2   1  10      206.91      234.92     41.27 o
   3   1  10       16.75       23.23     14.99 o
   4   1  10       37.96       52.34     14.08 o
  -7   2  10       82.46       64.12     12.32 o
  -6   2  10       27.53       31.11     10.61 o
  -5   2  10      308.17      302.00     13.06 o
  -4   2  10        6.61       21.55      6.86 o
  -3   2  10      261.67      280.56     20.15 o
  -2   2  10      233.86      213.95     14.29 o
  -1   2  10       10.92       25.28      8.75 o
   0   2  10      706.04      800.29     18.13 o
   1   2  10      648.69      565.66     21.99 o
   2   2  10       52.41       68.32     11.41 o
   3   2  10      231.53      231.06     19.83 o
   4   2  10       69.45       88.62     16.55 o
  -6   3  10        3.26       13.99     10.93 o
  -5   3  10       70.08       83.01      8.06 o
  -4   3  10       29.62       26.68      7.22 o
  -3   3  10       54.64       51.99      7.34 o
  -2   3  10       13.34       15.65      6.44 o
  -1   3  10      476.89      457.91     20.41 o
   0   3  10      227.85      273.26     11.81 o
   1   3  10      116.99      132.92     13.51 o
   2   3  10      188.25      208.55     16.73 o
   3   3  10      116.07      123.98     14.33 o
  -6   4  10       11.77       33.78     12.75 o
  -5   4  10       92.36      101.12      9.60 o
  -4   4  10       12.79       18.94      8.06 o
  -3   4  10        8.40       10.83      6.44 o
  -2   4  10      722.19      678.94     16.68 o
  -1   4  10      149.20      131.61     12.57 o
   0   4  10      904.43     1077.07     22.51 o
   1   4  10       24.04       45.88     11.11 o
   2   4  10       87.61       90.52     14.29 o
   3   4  10      324.26      309.22     19.38 o
  -5   5  10       10.12       35.22      8.28 o
  -4   5  10      422.63      373.04     14.03 o
  -3   5  10       16.21       25.69      7.26 o
  -2   5  10      124.03      144.21     22.94 o
  -1   5  10      175.28      171.42     10.01 o
   0   5  10        0.31       11.93      7.27 o
   1   5  10      371.07      374.73     20.69 o
   2   5  10      173.37      183.89     17.17 o
  -4   6  10      153.97      162.25     10.79 o
  -3   6  10      474.82      440.58     21.44 o
  -2   6  10        5.66       20.06     14.77 o
  -1   6  10      204.74      270.72     62.07 o
   0   6  10      546.47      731.37     20.37 o
   1   6  10        2.22       10.67     12.09 o
  -3   7  10       23.35        6.08     14.77 o
  -2   7  10      205.67      231.16     24.38 o
  -1   7  10       39.56       48.98      9.59 o
  -3  -8  11      331.50      313.77     20.46 o
  -2  -8  11        4.48       18.65     11.43 o
  -1  -8  11       70.23       75.91     13.01 o
   0  -8  11       88.21      114.15     10.15 o
   1  -8  11       12.87       24.53     11.57 o
  -4  -7  11       36.95       33.87     12.11 o
  -3  -7  11        8.73       27.93     11.29 o
  -2  -7  11      140.61      143.61     14.40 o
  -1  -7  11       96.08       95.86     12.78 o
   0  -7  11       21.44       25.90      7.45 o
   1  -7  11      123.82      122.49     14.26 o
   2  -7  11       19.64       25.85     10.90 o
  -5  -6  11        4.55        5.51     11.43 o
  -4  -6  11      438.63      365.22     19.66 o
  -3  -6  11       86.06       73.30     11.86 o
  -2  -6  11       21.33       31.41     10.01 o
  -1  -6  11       42.19       58.01     10.88 o
   0  -6  11       38.10       49.67      7.45 o
   1  -6  11       50.07       49.67     10.77 o
   2  -6  11       94.86       94.15     13.49 o
   3  -6  11      191.28      182.97     17.69 o
  -5  -5  11      345.94      345.33     19.20 o
  -4  -5  11      113.53      116.25     12.48 o
  -3  -5  11       26.20       26.47     10.19 o
  -2  -5  11      481.59      463.64     21.03 o
  -1  -5  11       30.97       21.85      9.21 o
   0  -5  11      232.71      271.23     11.90 o
   1  -5  11      314.49      327.62     18.40 o
   2  -5  11      101.31      125.51     12.82 o
   3  -5  11      106.87      101.78     14.88 o
  -5  -4  11        1.69       13.19     10.17 o
  -4  -4  11      975.71      888.41     27.86 o
  -3  -4  11      158.79      139.36     12.82 o
  -2  -4  11      218.23      190.79     14.40 o
  -1  -4  11     1558.03     1323.20     33.71 o
   0  -4  11      238.79      288.99     12.06 o
   1  -4  11        6.86       25.26      8.94 o
   2  -4  11      175.79      131.71     12.89 o
   3  -4  11       71.84       65.43      9.06 o
  -5  -3  11      679.61      610.00     22.95 o
  -4  -3  11      122.79       96.14     11.27 o
  -3  -3  11      643.89      627.05     22.88 o
  -2  -3  11       40.62       37.90      9.37 o
  -1  -3  11       44.84       36.48      9.69 o
   0  -3  11      124.45      133.33      8.60 o
   2  -3  11       31.84       28.35      7.53 o
   3  -3  11      231.73      226.79     11.98 o
  -6  -2  11       10.06       14.01     10.40 o
  -5  -2  11       43.52       54.93     11.13 o
  -4  -2  11      263.02      238.47     15.70 o
  -3  -2  11       93.54       83.43     11.54 o
  -2  -2  11       11.71       18.08      9.55 o
  -1  -2  11      294.47      293.86     16.73 o
   0  -2  11      160.33      165.79      9.68 o
   1  -2  11       79.21       82.74     11.27 o
   2  -2  11      227.44      216.95     11.50 o
   3  -2  11      491.70      433.22     14.90 o
   4  -2  11       24.13       53.78     15.02 o
  -7  -1  11       17.11       28.18     11.11 o
  -6  -1  11      101.15      100.37     12.27 o
  -5  -1  11       35.49       38.63     10.22 o
  -4  -1  11       26.75       26.93     10.26 o
  -3  -1  11      119.32      146.81     13.39 o
  -2  -1  11        1.82       11.50      9.65 o
  -1  -1  11        2.20        3.18      8.94 o
   0  -1  11      149.63      195.25     10.05 o
   2  -1  11        8.64       18.84      7.76 o
   3  -1  11      377.27      333.25     21.71 o
   4  -1  11      128.71      107.93     16.39 o
  -7   0  11       97.42      108.37     14.58 o
  -6   0  11       11.94       15.27     10.42 o
  -5   0  11       66.52       69.60      7.26 o
  -4   0  11      153.91      148.92     12.78 o
  -3   0  11        2.14        4.43      8.21 o
  -2   0  11      206.31      221.63     14.88 o
  -1   0  11      673.15      602.43     22.70 o
   0   0  11      168.32      204.65     25.08 o
   1   0  11      222.27      224.43     29.37 o
   2   0  11      149.34      187.65     22.01 o
   3   0  11       14.92       25.18     20.19 o
  -6   1  11      156.91      185.10     15.25 o
  -5   1  11       67.43       79.07      7.91 o
  -4   1  11      571.85      497.11     20.85 o
  -3   1  11      462.04      439.09     19.68 o
  -2   1  11       92.63      101.72     11.59 o
  -1   1  11       72.79       66.10     10.22 o
   0   1  11      266.89      299.23     12.04 o
   2   1  11       82.81       83.29     12.09 o
   3   1  11      270.89      261.21     14.45 o
  -6   2  11       34.73       28.62     10.45 o
  -5   2  11      137.99      147.90      9.72 o
  -4   2  11      731.45      683.26     24.66 o
  -3   2  11       10.19       19.45      9.21 o
  -2   2  11      172.29      143.84     13.26 o
  -1   2  11      291.26      273.49     16.80 o
   0   2  11        0.26        4.46      5.92 o
   1   2  11       45.87       52.55     10.51 o
   2   2  11      378.44      382.43     20.00 o
   3   2  11       19.85       23.52     11.95 o
  -6   3  11       39.80       64.28     12.73 o
  -5   3  11       16.11       22.20      7.94 o
  -4   3  11      121.09      111.80     11.43 o
  -3   3  11      255.38      247.84     16.48 o
  -2   3  11       26.63       31.79     10.17 o
  -1   3  11       25.19       29.46     10.38 o
   0   3  11      214.66      269.13     12.45 o
   2   3  11       19.55       31.57     12.02 o
  -5   4  11       19.23       32.20      8.11 o
  -4   4  11      397.22      359.79     14.08 o
  -3   4  11       24.98       25.10     11.36 o
  -2   4  11       20.59       16.50     10.47 o
  -1   4  11      302.80      254.56     17.67 o
   0   4  11        9.18       18.31      7.71 o
   1   4  11      280.86      237.01     18.03 o
   2   4  11      131.51      165.72     16.64 o
  -4   5  11      145.51      135.29     10.77 o
  -3   5  11      266.77      263.93     13.02 o
  -2   5  11        7.79       14.86     11.02 o
  -1   5  11       54.90       83.82     13.23 o
   0   5  11      375.49      439.53     16.62 o
   1   5  11       71.05       80.23     13.76 o
  -3   6  11       22.63       31.62      8.78 o
  -2   6  11      124.76      128.25     15.54 o
  -1   6  11       76.53       76.48     13.87 o
  -3  -7  12       87.69       81.94     13.71 o
  -2  -7  12        5.18        8.80     10.74 o
  -1  -7  12       59.73       66.04     12.50 o
   0  -7  12      331.11      394.66     15.37 o
   1  -7  12       68.34       58.01     12.71 o
  -4  -6  12       56.77       63.34     12.11 o
  -3  -6  12        0.19       12.91     10.70 o
  -2  -6  12      129.85      137.72     14.38 o
  -1  -6  12       31.02       36.59     11.04 o
   0  -6  12       30.89       28.53      7.53 o
   1  -6  12       65.00       78.26     13.12 o
  -5  -5  12        2.26       17.01     11.61 o
  -4  -5  12       70.49       76.94     12.32 o
  -3  -5  12      178.03      155.00     14.56 o
  -2  -5  12       36.25       40.55     10.93 o
  -1  -5  12      905.76      762.09     27.61 o
   0  -5  12      271.33      332.28     13.85 o
   1  -5  12        1.50       -7.18      9.60 o
   2  -5  12      114.46      122.06     13.69 o
  -5  -4  12      341.87      326.02     19.09 o
  -4  -4  12        5.40       21.60      9.85 o
  -3  -4  12      235.08      201.06     15.70 o
  -2  -4  12      489.40      477.04     21.83 o
  -1  -4  12      117.91       92.92     11.95 o
   0  -4  12       82.80      107.48      8.82 o
   1  -4  12      172.82      192.69     15.20 o
   2  -4  12       11.97       32.30      8.62 o
  -5  -3  12       30.88       52.02     12.41 o
  -4  -3  12      514.40      440.95     20.89 o
  -3  -3  12      364.50      325.61     18.13 o
  -2  -3  12        1.57        7.11      9.10 o
  -1  -3  12      666.38      610.87     24.05 o
   0  -3  12      258.06      318.34     12.82 o
   1  -3  12        2.37       21.90     11.15 o
   2  -3  12      445.82      376.66     14.82 o
   3  -3  12      171.91      145.60     16.62 o
  -5  -2  12      190.92      222.36     16.73 o
  -4  -2  12       87.27       66.84     12.37 o
  -3  -2  12      128.20      132.96     14.35 o
  -2  -2  12      305.44      262.73     17.30 o
  -1  -2  12      145.45      132.94     13.71 o
   0  -2  12      278.89      322.31     13.54 o
   1  -2  12      181.98      200.76     11.41 o
   2  -2  12       68.27       56.71     11.13 o
   3  -2  12      113.95      112.60     15.89 o
  -5  -1  12        2.23        8.66     10.08 o
  -4  -1  12      444.16      422.02     20.18 o
  -3  -1  12      409.25      365.33     19.04 o
  -2  -1  12      125.49      140.48     13.37 o
  -1  -1  12     1017.55      934.44     29.30 o
   0  -1  12      247.89      268.33     12.12 o
   1  -1  12      251.31      233.05     23.54 o
   2  -1  12      426.27      417.24     15.87 o
   3  -1  12       56.32       98.33     18.26 o
  -5   0  12       73.47      121.10     12.69 o
  -4   0  12        3.87       10.45      9.05 o
  -3   0  12      507.22      436.65     20.39 o
  -2   0  12      737.50      651.88     24.57 o
  -1   0  12       92.14       88.98     11.66 o
   0   0  12      518.80      610.94     17.37 o
   2   0  12       22.88       31.73     11.18 o
  -5   1  12      517.95      465.27     21.23 o
  -4   1  12      960.65      863.31     28.75 o
  -3   1  12        4.53       12.00     10.35 o
  -2   1  12       84.84       76.00     11.27 o
  -1   1  12      247.41      220.44     15.89 o
   0   1  12       33.44       35.84      7.35 o
   1   1  12      248.55      218.84     16.34 o
   2   1  12      435.07      455.73     22.15 o
  -5   2  12      213.30      232.37     17.28 o
  -4   2  12       15.05       10.19     10.35 o
  -3   2  12      227.85      215.14     16.21 o
  -2   2  12       30.37       39.38     10.74 o
  -1   2  12      121.93      103.52     12.80 o
   0   2  12      319.10      377.40     14.47 o
   1   2  12      216.67      278.45     18.29 o
   2   2  12        3.14       16.85     12.96 o
  -5   3  12      106.28      134.31     15.15 o
  -4   3  12      187.60      163.32     15.31 o
  -3   3  12        6.11       20.91     10.99 o
  -2   3  12      169.48      182.70     16.32 o
  -1   3  12      295.37      307.18     19.38 o
   0   3  12       91.48      151.84     11.02 o
   1   3  12       31.70       45.33     13.07 o
  -4   4  12      103.66       95.06     14.19 o
  -3   4  12      211.84      208.83     17.17 o
  -2   4  12        1.22       11.31     11.34 o
  -1   4  12       22.97       43.16     12.46 o
   0   4  12      391.26      514.02     17.83 o
  -2   5  12      197.72      232.71     19.52 o
  -3  -6  13       84.67       70.10     14.19 o
  -2  -6  13        0.21       14.61     11.34 o
  -1  -6  13       31.85       23.31     11.59 o
   0  -6  13       10.51       17.05      8.28 o
  -4  -5  13       36.83       48.25     12.09 o
  -3  -5  13        0.44       15.27     11.06 o
  -2  -5  13      149.06      133.95     14.33 o
  -1  -5  13       58.55       43.00     11.68 o
   0  -5  13        5.33        1.23      7.31 o
   1  -5  13       76.48       69.03     12.55 o
  -5  -4  13       32.51       43.20     11.68 o
  -4  -4  13      322.61      286.31     18.88 o
  -3  -4  13       54.61       56.39     11.73 o
  -2  -4  13       14.25       21.39     10.29 o
  -1  -4  13      224.89      178.47     15.57 o
   0  -4  13       91.11       97.69      9.31 o
   1  -4  13        1.18       17.71     11.09 o
  -5  -3  13      168.72      146.45     16.89 o
  -4  -3  13       57.65       55.34     12.48 o
  -3  -3  13       25.40       27.84     11.09 o
  -2  -3  13      131.82      132.48     14.35 o
  -1  -3  13       77.43       58.26     12.41 o
   0  -3  13       39.23       52.62      8.45 o
   1  -3  13       36.29       30.72     11.70 o
  -5  -2  13       11.21       27.22     11.75 o
  -4  -2  13      268.53      236.71     17.81 o
  -3  -2  13      137.24      136.05     14.79 o
  -2  -2  13        6.77       14.97     11.43 o
  -1  -2  13       94.13      108.14     14.01 o
   0  -2  13      126.59      139.57     10.36 o
   1  -2  13        1.65       29.45     19.12 o
   2  -2  13      108.25      121.87     11.16 o
  -5  -1  13      147.94      144.69     14.83 o
  -4  -1  13       63.68       40.39     11.25 o
  -3  -1  13      136.61      111.22     13.21 o
  -2  -1  13      427.08      376.26     20.64 o
   0  -1  13      496.83      563.74     17.54 o
   1  -1  13      123.41      137.49     14.63 o
   2  -1  13        1.16        5.81     12.87 o
  -5   0  13      363.27      348.49     19.91 o
  -4   0  13      483.92      460.37     22.35 o
  -3   0  13       27.85       20.64     10.13 o
  -2   0  13       95.02       81.92     11.77 o
  -1   0  13      430.08      335.21     19.63 o
   0   0  13       47.81       55.29      9.21 o
   1   0  13      113.15      109.60     13.94 o
  -5   1  13      334.38      321.74     19.68 o
  -4   1  13        1.89       15.27     11.79 o
  -3   1  13      141.43      129.74     14.35 o
  -2   1  13      140.65      135.34     14.17 o
  -1   1  13       18.65       42.52     10.93 o
   0   1  13      318.09      319.91     14.05 o
   1   1  13      465.29      408.62     22.03 o
  -4   2  13      148.50      154.40     16.32 o
  -3   2  13       35.67       20.34     11.31 o
  -2   2  13      171.88      165.69     15.86 o
  -1   2  13      602.41      548.01     25.03 o
   0   2  13        1.86       11.09      7.68 o
  -3   3  13      210.44      212.78     17.81 o
  -2   3  13       60.95       62.65     13.78 o
  -1   3  13       28.67       41.72     12.85 o
  -3  -4  14       35.07       37.92     12.32 o
  -2  -4  14       34.36       23.54     11.77 o
  -1  -4  14       23.17       16.09     11.82 o
  -3  -3  14        2.25        3.63     11.98 o
  -2  -3  14        6.87       13.37     13.65 o
  -1  -3  14        3.31       30.49     12.75 o
   0  -3  14       57.80       72.71      9.73 o
  -4  -2  14       12.71       12.07     11.25 o
  -3  -2  14        0.66       12.16     12.00 o
  -2  -2  14        9.96        9.10     11.79 o
  -1  -2  14       18.33       14.97     11.47 o
   0  -2  14       56.55       73.33      9.58 o
  -4  -1  14       42.36       41.51     12.41 o
  -3  -1  14       32.80       25.83     12.07 o
  -2  -1  14       56.00       30.56     12.14 o
  -1  -1  14      210.01      192.69     17.07 o
   0  -1  14      119.82      133.47     10.76 o
  -4   0  14      140.68      110.97     14.86 o
  -3   0  14      105.35       94.63     13.92 o
  -2   0  14       41.75       51.80     12.66 o
  -1   0  14        7.61       22.67     11.79 o
   0   0  14       34.86       58.58      9.13 o
  -3   1  14       14.41       14.88     11.47 o
  -2   1  14        6.43        4.87     11.29 o
  -1   1  14      191.38      189.15     17.30 o
 
